# Supplementary material for: Sub-second ultrafast yet programmable wet-chemical synthesis
Source: Nat Commun. 2023 Aug 18;14:5015. doi: 10.1038/s41467-023-40737-5 (PMC10439120; doi:10.1038/s41467-023-40737-5)
Supplement: Supplementary file 3 — Source Data [file 41467_2023_40737_MOESM3_ESM.xlsx]

## Sheet: Figure 1
	1 A 5 s			2 A 2 s			3 A 1 s			4 A 0.5 s			5 A 0.25 s				WIJH			Bulk heating				GF			HKUST-1/GF
Figure 1c	t (s)	T (oC)		t (s)	T (oC)		t (s)	T (oC)		t (s)	T (oC)		t (s)	T (oC)		Figure 1d	t (s)	T (oC)		t (s)	T (oC)		Figure 1g	2theta	intensity		2theta	intensity
	-0.234	25.4		15.066	43.6		30.033	64.2		45.067	126		60.066	238			0	20.0485		0	20			5	1.4144e+06		5	492206
	-0.2	25.4		15.1	71.4		30.1	155		45.134	256		60.133	358			0.005	20.6445		0.005	20.0005			5.02045	1.41541e+06		5.02045	481877
	-0.134	25.4		15.166	105		30.166	200		45.2	322		60.2	422			0.01	21.3613		0.01	20.0011			5.04091	1.40399e+06		5.04091	466105
	-0.067	25.4		15.233	123		30.233	228		45.267	357		60.233	448			0.015	22.2205		0.015	20.0018			5.06136	1.4144e+06		5.06136	474061
	0	25.4		15.3	135		30.3	246		45.3	369		60.3	439			0.02	23.2028		0.02	20.0026			5.08182	1.39893e+06		5.08182	480900
	0.066	36		15.366	142		30.333	253		45.367	387		60.367	367			0.025	24.3474		0.025	20.0035			5.10227	1.40067e+06		5.10227	482854
	0.1	41.2		15.433	147		30.4	264		45.434	401		60.433	293			0.03	25.4919		0.03	20.0044			5.12273	1.37132e+06		5.12273	466664
	0.2	48.6		15.466	149		30.466	272		45.5	411		60.5	222			0.035	26.6365		0.035	20.0054			5.14318	1.38953e+06		5.14318	467083
	0.266	51.1		15.533	152		30.533	278		45.567	392		60.566	162			0.04	27.8395		0.04	20.0064			5.16364	1.36915e+06		5.16364	452985
	0.333	52.6		15.6	155		30.6	284		45.634	323		60.633	117			0.045	29.1727		0.045	20.0074			5.18409	1.36756e+06		5.18409	453125
	0.366	53.2		15.666	157		30.8	295		45.7	251		60.7	87.4			0.05	30.6229		0.05	20.0085			5.20455	1.36452e+06		5.20455	451450
	0.433	54.1		15.9	162		30.866	298		45.734	216		60.733	77.1			0.055	32.0673		0.055	20.0097			5.225	1.3544e+06		5.225	443494
	0.5	54.7		15.933	163		30.9	299		45.8	158		60.8	63.5			0.06	33.6344		0.06	20.0109			5.24546	1.3398e+06		5.24546	437632
	0.566	55.3		16	164		30.966	299		45.867	116		60.866	55.5			0.065	35.2594		0.065	20.0122			5.26591	1.36048e+06		5.26591	447123
	0.633	55.7		16.033	164		31.033	237		45.934	88.4		60.933	50.7			0.07	36.9541		0.07	20.0134			5.28637	1.34934e+06		5.28637	443634
	0.666	55.8		16.1	165		31.1	178		46	72.1		61	47.8			0.075	38.5896		0.075	20.0147			5.30682	1.34327e+06		5.30682	428141
	0.733	56.3		16.167	166		31.166	131		46.067	62.6		61.033	46.7			0.08	40.1683		0.08	20.0159			5.32728	1.34212e+06		5.32728	434562
	0.8	56.5		16.233	167		31.233	98.7		46.1	59.4		61.1	45.6			0.085	41.7403		0.085	20.0171			5.34773	1.32188e+06		5.34773	423535
	0.866	56.8		16.3	168		31.3	78.3		46.2	53.5		61.166	44.4			0.09	43.4646		0.09	20.0184			5.36819	1.32419e+06		5.36819	409717
	0.933	57		16.366	169		31.366	66.1		46.267	51.1		61.233	43.2			0.095	45.0842		0.095	20.0197			5.38864	1.32477e+06		5.38864	418650
	1	57.4		16.433	169		31.433	59.1		46.3	50.2		61.3	42.4			0.1	46.8799		0.1	20.021			5.4091	1.31363e+06		5.4091	407484
	1.066	57.6		16.466	170		31.5	54.6		46.367	48.6		61.366	41.7			0.105	48.5528		0.105	20.0223			5.42955	1.30612e+06		5.42955	404832
	1.1	57.7		16.566	171		31.533	52.9		46.434	47.6		61.433	41.2			0.11	50.4325		0.11	20.0236			5.45001	1.30323e+06		5.45001	412788
	1.166	57.8		16.633	171		31.6	50.5		46.5	46.4		61.5	40.7			0.115	52.3385		0.115	20.0249			5.47046	1.3106e+06		5.47046	403157
	1.233	58		16.666	172		31.666	48.8		46.567	45.7		61.566	40.3			0.12	53.941		0.12	20.026			5.49092	1.30091e+06		5.49092	404692
	1.3	58.2		16.733	172		31.733	47.5		46.634	45		61.633	39.8			0.125	55.4193		0.125	20.0271			5.51137	1.29701e+06		5.51137	411532
	1.366	58.3		16.833	173		31.8	46.3		46.7	44.4		61.666	39.7			0.13	56.8994		0.13	20.028			5.53183	1.28458e+06		5.53183	413765
	1.433	58.5		16.9	174		31.866	45.4		46.734	44.1		61.733	39.3			0.135	58.5008		0.135	20.029			5.55228	1.28689e+06		5.55228	401901
	1.5	58.8		16.966	174		31.9	45.1		46.8	43.8		61.8	39.1			0.14	59.9329		0.14	20.0299			5.57274	1.29513e+06		5.57274	391991
	1.566	59		17.066	175		32	44		46.867	43.3		61.866	38.9			0.145	61.0804		0.145	20.0308			5.59319	1.28082e+06		5.59319	408182
	1.633	59.1		17.133	176		32.033	43.8		46.934	42.9		61.933	38.6			0.15	62.2616		0.15	20.0316			5.61365	1.27214e+06		5.61365	396876
	1.7	59.4		17.2	176		32.1	43.3		47	42.5		62	38.4			0.155	63.5352		0.155	20.0324			5.6341	1.27865e+06		5.6341	399668
	1.768	59.5		17.3	177		32.166	43		47.034	42.3		62.066	38.2			0.16	64.7345		0.16	20.0332			5.65456	1.25986e+06		5.65456	390037
	1.802	59.6		17.366	178		32.233	42.5		47.1	42.2		62.133	38			0.165	65.9001		0.165	20.034			5.67501	1.2587e+06		5.67501	390177
	1.868	59.9		17.433	178		32.3	42.2		47.167	41.8		62.166	38			0.17	67.2122		0.17	20.0347			5.69547	1.25436e+06		5.69547	394643
	1.935	59.9		17.5	179		32.366	41.8		47.234	41.6		62.233	37.7			0.175	68.4681		0.175	20.0354			5.71592	1.25292e+06		5.71592	390316
	2.002	60.1		17.566	169		32.433	41.5		47.3	41.3		62.3	37.7			0.18	69.5398		0.18	20.0361			5.73638	1.25335e+06		5.73638	390595
	2.068	60.3		17.633	125		32.466	41.3		47.367	41.2		62.366	37.5			0.185	70.7401		0.185	20.0368			5.75683	1.25263e+06		5.75683	395480
	2.135	60.4		17.7	94.7		32.533	41		47.434	40.9		62.433	37.3			0.19	71.9491		0.19	20.0375			5.77729	1.23889e+06		5.77729	388641
	2.168	60.5		17.766	76.4		32.6	40.7		47.5	40.7		62.466	37.2			0.195	73.0167		0.195	20.0382			5.79774	1.26665e+06		5.79774	381244
	2.235	60.6		17.833	65.7		32.666	40.4		47.567	40.5		62.566	36.9			0.2	74.0578		0.2	20.0388			5.8182	1.24699e+06		5.8182	374823
	2.302	60.8		17.9	59.6		32.733	40.1		47.634	40.3		62.633	36.7			0.205	74.9618		0.205	20.0391			5.83865	1.23615e+06		5.83865	385012
	2.368	60.9		17.933	57.4		32.8	39.9		47.7	40.1		62.666	36.6			0.21	75.9122		0.21	20.0393			5.85911	1.21012e+06		5.85911	370078
	2.435	60.9		18	54.5		32.866	39.7		47.9	39.4		62.733	36.5			0.215	76.9023		0.215	20.0395			5.87956	1.22415e+06		5.87956	353189
	2.502	61.2		18.066	52.4		32.933	39.6		47.934	39.4		62.8	36.4			0.22	77.873		0.22	20.0397			5.90002	1.2266e+06		5.90002	361005
	2.568	61.3		18.133	51.1		32.966	39.4		48	39.3		62.866	36.4			0.225	78.4728		0.225	20.0399			5.92047	1.22617e+06		5.92047	357097
	2.602	61.4		18.2	49.9		33.033	39.2		48.034	39.1		62.933	36.1			0.23	78.8718		0.23	20.0401			5.94093	1.23239e+06		5.94093	346908
	2.668	61.5		18.266	49		33.1	38.9		48.1	39.1		63	36			0.235	79.4881		0.235	20.0401			5.96138	1.2201e+06		5.96138	342861
	2.735	61.6		18.333	48.3		33.166	39		48.167	38.9		63.066	35.8			0.24	79.9783		0.24	20.0401			5.98184	1.21504e+06		5.98184	347327
	2.802	61.7		18.4	47.7		33.233	39.2		48.234	38.8		63.1	35.8			0.245	80.2064		0.245	20.0401			6.00229	1.21677e+06		6.00229	352771
	2.868	61.9		18.466	47		33.3	39.1		48.3	38.7		63.166	35.8			0.25	80.6402		0.25	20.0401			6.02275	1.21171e+06		6.02275	351235
	2.935	62.8		18.5	46.9		33.333	39		48.367	38.5		63.233	35.6			0.255	80.8635		0.255	20.0401			6.0432	1.21793e+06		6.0432	352212
	3.002	63		18.566	46.4		33.4	38.9		48.434	38.3		63.3	35.5			0.26	81.2756		0.26	20.0401			6.06366	1.22704e+06		6.06366	356399
	3.035	62.9		18.633	46.1		33.466	38.8		48.5	38.3		63.366	35.4			0.265	81.6859		0.265	20.0401			6.08411	1.212e+06		6.08411	350119
	3.102	63.2		18.699	45.8		33.533	38.6		48.534	38.2		63.4	35.5			0.27	81.9829		0.27	20.0401			6.10457	1.19624e+06		6.10457	334486
	3.202	63.3		18.766	45.4		33.599	38.5		48.6	38		63.5	35.1			0.275	82.5136		0.275	20.0401			6.12502	1.19798e+06		6.12502	348165
	3.268	63.4		18.833	45.1		33.666	38.4		48.667	37.9		63.7	34.9			0.28	82.8106		0.28	20.0401			6.14548	1.21012e+06		6.14548	335044
	3.302	63.5		18.866	44.9		33.699	38.2		48.733	37.9		63.733	34.9			0.285	83.101		0.285	20.0401			6.16593	1.18829e+06		6.16593	345373
	3.368	63.7		18.933	44.6		33.766	38		48.8	37.6		63.8	34.8			0.29	83.4426		0.29	20.0401			6.18639	1.18656e+06		6.18639	347467
	3.435	63.8		19	44.3		33.866	37.8		48.867	37.5		63.866	34.7			0.295	83.8469		0.295	20.0401			6.20684	1.2e+06		6.20684	336580
	3.502	64		19.066	44.1		33.899	37.8		48.933	37.4		63.9	34.8			0.3	84.2512		0.3	20.0401			6.2273	1.20029e+06		6.2273	332672
	3.568	64		19.133	43.8		33.966	37.6		49	37.3		63.966	34.7			0.305	84.6821		0.305	20.0401			6.24775	1.18323e+06		6.24775	332113
	3.801	64.4		19.2	43.6		34.033	37.5		49.034	37.2		64.033	34.6			0.31	85.117		0.31	20.0401			6.26821	1.18988e+06		6.26821	337696
	3.868	64.5		19.266	43.5		34.099	37.3		49.1	37.2		64.1	34.4			0.315	85.6551		0.315	20.0401			6.28866	1.19581e+06		6.28866	339092
	3.935	64.7		19.333	43.2		34.166	37.2		49.2	36.9		64.166	34.4			0.32	86.3821		0.32	20.0401			6.30912	1.18786e+06		6.30912	338115
	4.001	64.8		19.399	42.9		34.233	37.1		49.233	36.9		64.233	34.2			0.325	87.1091		0.325	20.0401			6.32957	1.16907e+06		6.32957	327926
	4.035	64.7		19.466	42.7		34.266	37.1		49.3	36.8		64.3	34.2			0.33	87.8265		0.33	20.0401			6.35003	1.17991e+06		6.35003	352212
	4.102	64.8		19.5	42.6		34.333	36.9		49.367	36.7		64.366	34.1			0.335	88.5401		0.335	20.0401			6.37048	1.16921e+06		6.37048	334626
	4.168	65		19.566	42.5		34.399	36.7		49.433	36.6		64.4	34			0.34	89.3131		0.34	20.0401			6.39094	1.16675e+06		6.39094	344675
	4.235	65		19.633	42.3		34.466	36.7		49.5	36.5		64.466	33.9			0.345	90.194		0.345	20.0401			6.41139	1.16719e+06		6.41139	345373
	4.301	65.1		19.699	42.1		34.533	36.5		49.567	36.4		64.533	33.9			0.35	91.0749		0.35	20.0401			6.43185	1.16082e+06		6.43185	334905
	4.368	65.2		19.766	41.9		34.599	36.4		49.633	36.5		64.6	33.8			0.355	91.9558		0.355	20.0401			6.4523	1.18237e+06		6.4523	347606
	4.435	65.4		19.799	41.8		34.666	36.2		49.667	36.4		64.666	33.8			0.36	92.8367		0.36	20.0401			6.47275	1.17875e+06		6.47275	339930
	4.501	65.5		19.899	41.6		34.699	36.2		49.733	36.2		64.733	33.8			0.365	94.0447		0.365	20.0401			6.49321	1.15981e+06		6.49321	346629
	4.535	65.5		19.966	41.4		34.799	36.1		49.8	36.2		64.8	33.7			0.37	95.4431		0.37	20.0401			6.51366	1.16372e+06		6.51366	349979
	4.635	65.7		19.999	41.3		34.833	36.1		49.867	36.1		64.833	33.6			0.375	96.8647		0.375	20.0401			6.53412	1.14521e+06		6.53412	352910
	4.701	65.8		20.066	41.1		34.899	35.9		49.933	36		64.899	33.6			0.38	98.5451		0.38	20.0401			6.55457	1.15042e+06		6.55457	354027
	4.735	65.8		20.133	40.9		34.966	35.8		49.967	35.8		64.966	33.5			0.385	100.225		0.385	20.0401			6.57503	1.15432e+06		6.57503	363797
	4.801	66		20.2	40.9		35.033	35.7		50.033	35.8		65.033	33.3			0.39	101.512		0.39	20.0401			6.59548	1.16574e+06		6.59548	375661
	4.868	66		20.266	40.7		35.099	35.6		50.133	35.8		65.1	33.3			0.395	102.452		0.395	20.0401			6.61594	1.15895e+06		6.61594	379290
	4.935	66.1		20.333	40.6		35.166	35.4		50.167	35.7		65.2	33.1			0.4	103.392		0.4	20.0401			6.63639	1.1481e+06		6.63639	405390
	5.001	66.3		20.366	40.6		35.233	35.3		50.233	35.6		65.266	33.2			0.405	104.15		0.405	20.0401			6.65685	1.15287e+06		6.65685	407484
	5.068	55.9		20.433	40.4		35.266	35.3		50.3	35.6		65.333	33			0.41	104.905		0.41	20.0401			6.6773	1.13726e+06		6.6773	411252
	5.135	46.8		20.499	40.3		35.333	35.3		50.367	35.5		65.4	33			0.415	105.429		0.415	20.0401			6.69776	1.14724e+06		6.69776	379988
	5.168	44.2		20.566	40.2		35.399	35.1		50.433	35.4		65.466	33			0.42	105.957		0.42	20.0401			6.71821	1.15258e+06		6.71821	363378
	5.235	40.8		20.633	40		35.466	35.1		50.5	35.3		65.533	33			0.425	106.764		0.425	20.0401			6.73867	1.14709e+06		6.73867	345513
	5.301	39		20.699	40		35.533	34.9		50.567	35.2		65.599	32.8			0.43	107.577		0.43	20.0401			6.75912	1.15244e+06		6.75912	341186
	5.368	37.8		20.899	39.6		35.599	34.7		50.6	35.2		65.666	32.7			0.435	108.616		0.435	20.0401			6.77958	1.14969e+06		6.77958	331555
	5.435	37		20.966	39.5		35.799	34.5		50.667	35.1		65.699	32.6			0.44	109.638		0.44	20.0401			6.80003	1.13047e+06		6.80003	318575
	5.468	36.7		20.999	39.4		35.866	34.4		50.733	35.1		65.766	32.5			0.445	110.329		0.445	20.0401			6.82049	1.13654e+06		6.82049	309223
	5.568	36.1		21.066	39.2		35.899	34.4		50.8	35		65.833	32.5			0.45	111.02		0.45	20.0401			6.84094	1.13032e+06		6.84094	313829
	5.635	35.9		21.133	39		35.966	34.4		50.867	34.9		65.899	32.4			0.455	111.711		0.455	20.0401			6.8614	1.13712e+06		6.8614	301686
	5.668	35.6		21.199	38.9		36.033	34.3		50.933	34.8		65.966	32.5			0.46	113.076		0.46	20.0401			6.88185	1.13206e+06		6.88185	308665
	5.735	35.4		21.233	38.8		36.099	34.2		50.967	34.9		66.033	32.5			0.465	114.837		0.465	20.0401			6.90231	1.14767e+06		6.90231	304896
	5.801	35.1		21.299	38.7		36.166	34.1		51.033	35.2		66.099	32.3			0.47	116.599		0.47	20.0401			6.92276	1.14695e+06		6.92276	305036
	5.868	35		21.366	38.6		36.233	33.9		51.133	35		66.166	32.2			0.475	118.33		0.475	20.0401			6.94322	1.13654e+06		6.94322	294986
	5.935	34.8		21.433	38.4		36.299	33.9		51.167	35		66.199	32.2			0.48	120.038		0.48	20.0401			6.96367	1.13856e+06		6.96367	298476
	6.001	34.7		21.499	38.4		36.366	33.8		51.233	35		66.299	32			0.485	121.521		0.485	20.0401			6.98413	1.11876e+06		6.98413	303640
	6.035	34.6		21.566	38.2		36.399	33.8		51.3	35.1		66.333	32			0.49	122.316		0.49	20.0401			7.00458	1.1335e+06		7.00458	286891
	6.101	34.4		21.633	38.1		36.466	33.7		51.367	34.9		66.399	32			0.495	123.11		0.495	20.0401			7.02504	1.11673e+06		7.02504	286751
	6.168	34.3		21.699	38.2		36.533	33.7		51.433	34.9		66.466	31.8			0.5	123.936		0.5	20.0401			7.04549	1.12194e+06		7.04549	285077
	6.235	34.1		21.766	38		36.599	33.6		51.467	34.8		66.533	31.9			0.505	124.772		0.505	20.0401			7.06595	1.11529e+06		7.06595	298895
	6.301	34.1		21.833	37.9		36.666	33.5		51.533	34.7		66.566	31.8			0.51	125.369		0.51	20.0401			7.0864	1.12439e+06		7.0864	296243
	6.368	33.9		21.899	37.8		36.699	33.5		51.6	34.6		66.633	31.8			0.515	125.786		0.515	20.0401			7.10686	1.12324e+06		7.10686	290939
	6.435	33.9		21.999	37.8		36.766	33.5		51.667	34.6		66.733	33.2			0.52	126.203		0.52	20.0401			7.12731	1.10647e+06		7.12731	296801
	6.535	33.7		22.099	37.6		36.833	33.3		51.733	34.6		66.799	33.2			0.525	126.62		0.525	20.0401			7.14777	1.11644e+06		7.14777	294707
	6.601	33.5		22.133	37.6		36.899	33.3		51.8	34.4		66.866	33			0.53	127.022		0.53	20.0401			7.16822	1.10979e+06		7.16822	293591
	6.701	33.4		22.199	37.5		36.966	33.3		51.867	34.4		66.933	33			0.535	127.331		0.535	20.0401			7.18868	1.11138e+06		7.18868	299174
	6.768	33.3		22.233	37.4		37.033	33.2		51.933	34.4		66.999	33			0.54	127.641		0.54	20.0401			7.20913	1.11818e+06		7.20913	287310
	6.835	33.2		22.299	37.3		37.099	33.2		51.967	34.4		67.066	33			0.545	127.95		0.545	20.0401			7.22959	1.11196e+06		7.22959	291776
	6.901	33.2		22.399	37.2		37.133	33.1		52.067	34.3		67.133	32.9			0.55	128.261		0.55	20.0401			7.25004	1.11529e+06		7.25004	288706
	6.968	33		22.433	37.1		37.199	33.1		52.1	34.4		67.199	32.8			0.555	128.58		0.555	20.0402			7.2705	1.11456e+06		7.2705	284518
	7.035	32.8		22.499	36.9		37.266	33.1		52.167	34.5		67.266	32.8			0.56	128.899		0.56	20.0402			7.29095	1.10994e+06		7.29095	285774
	7.101	32.8		22.566	36.9		37.333	33		52.233	34.4		67.299	32.8			0.565	129.218		0.565	20.0402			7.31141	1.10545e+06		7.31141	285077
	7.168	32.8		22.633	36.8		37.399	32.8		52.3	34.3		67.366	32.8			0.57	129.537		0.57	20.0402			7.33186	1.1043e+06		7.33186	293032
	7.201	32.7		22.699	36.8		37.466	32.9		52.367	34.2		67.433	32.7			0.575	129.856		0.575	20.0402			7.35232	1.1069e+06		7.35232	282425
	7.268	32.5		22.766	36.8		37.533	32.8		52.4	34.1		67.499	32.4			0.58	130.175		0.58	20.0402			7.37277	1.10314e+06		7.37277	287868
	7.335	32.3		22.799	36.7		37.599	32.7		52.5	34.1		67.566	32.4			0.585	130.494		0.585	20.0402			7.39323	1.10054e+06		7.39323	281866
	7.401	32.2		23.033	36.4		37.666	32.7		52.567	34		67.666	32.4			0.59	130.823		0.59	20.0402			7.41368	1.0975e+06		7.41368	278656
	7.468	32.1		23.066	36.3		37.699	32.6		52.6	34		67.733	32.4			0.595	131.201		0.595	20.0402			7.43414	1.10936e+06		7.43414	280191
	7.535	32.1		23.133	36.2		37.766	32.6		52.667	34		67.833	32.3			0.6	131.58		0.6	20.0402			7.45459	1.10835e+06		7.45459	276842
	7.601	32.1		23.199	36.2		37.833	32.5		52.9	33.8		67.899	32.1			0.605	131.958		0.605	20.0402			7.47505	1.09172e+06		7.47505	278796
	7.668	31.9		23.233	36.2		37.899	32.5		52.933	33.8		67.966	32.2			0.61	132.336		0.61	20.0402			7.4955	1.11124e+06		7.4955	276563
	7.735	31.8		23.299	36.1		37.966	32.3		52.967	33.8		68.033	32.2			0.615	132.714		0.615	20.0402			7.51596	1.0949e+06		7.51596	279633
	7.801	31.8		23.366	36		38.033	32.3		53.033	33.7		68.133	32			0.62	133.092		0.62	20.0402			7.53641	1.09721e+06		7.53641	278517
	7.868	31.8		23.433	35.9		38.099	32.4		53.1	33.5		68.199	32.1			0.625	133.47		0.625	20.0402			7.55687	1.08203e+06		7.55687	270561
	7.901	31.7		23.499	35.9		38.166	32.3		53.167	33.5		68.266	32.1			0.63	133.849		0.63	20.0402			7.57732	1.08782e+06		7.57732	274608
	7.968	31.6		23.566	35.7		38.233	32.3		53.233	33.5		68.366	32.1			0.635	134.227		0.635	20.0402			7.59778	1.09721e+06		7.59778	272934
	8.035	31.6		23.633	35.7		38.266	32.3		53.3	33.4		68.433	32.1			0.64	134.605		0.64	20.0402			7.61823	1.08319e+06		7.61823	272654
	8.101	31.4		23.699	35.6		38.333	32.2		53.367	33.4		68.499	32			0.645	134.983		0.645	20.0402			7.63869	1.09779e+06		7.63869	288426
	8.168	31.3		23.733	35.6		38.399	32.2		53.433	33.3		68.733	31.8			0.65	135.361		0.65	20.0402			7.65914	1.08652e+06		7.65914	276004
	8.235	31.4		23.833	35.5		38.466	32.2		53.467	33.4		68.799	31.9			0.655	135.74		0.655	20.0402			7.6796	1.08507e+06		7.6796	284379
	8.268	31.4		23.933	35.3		38.533	32.8		53.533	33.4		68.833	31.8			0.66	136.118		0.66	20.0402			7.70005	1.08449e+06		7.70005	277121
	8.335	31.4		23.999	35.3		38.599	32.8		53.6	33.2		68.899	31.8			0.665	136.496		0.665	20.0402			7.72051	1.09562e+06		7.72051	273492
	8.401	31.4		24.066	35.4		38.633	32.8		53.667	33.3		68.966	31.9			0.67	136.923		0.67	20.0403			7.74096	1.08767e+06		7.74096	269584
	8.468	31.4		24.133	35.3		38.699	32.8		53.833	33.2		69.033	31.9			0.675	137.515		0.675	20.0403			7.76142	1.08536e+06		7.76142	268188
	8.535	31.3		24.199	35.2		38.766	32.7		53.933	33.1		69.066	31.9			0.68	138.106		0.68	20.0403			7.78187	1.0816e+06		7.78187	271677
	8.601	31.2		24.233	35.2		38.833	32.6		53.967	33		69.133	31.8			0.685	138.698		0.685	20.0403			7.80233	1.08001e+06		7.80233	274050
	8.801	31.1		24.299	35		38.899	32.6		54.033	33		69.199	31.7			0.69	139.289		0.69	20.0403			7.82278	1.08811e+06		7.82278	268607
	8.835	31.1		24.366	35.1		38.966	32.7		54.1	33		69.266	31.6			0.695	139.881		0.695	20.0403			7.84324	1.08637e+06		7.84324	267351
	8.901	31		24.433	35		39.033	32.5		54.167	33		69.333	31.6			0.7	140.472		0.7	20.0403			7.86369	1.07958e+06		7.86369	286612
	8.968	30.9		24.499	34.7		39.099	32.4		54.233	33		69.399	31.5			0.705	141.064		0.705	20.0403			7.88415	1.09187e+06		7.88415	268886
	9.035	30.9		24.566	34.8		39.133	32.4		54.3	33		69.466	31.5			0.71	141.655		0.71	20.0403			7.9046	1.08579e+06		7.9046	272654
	9.101	30.9		24.633	34.8		39.199	32.4		54.367	32.9		69.499	31.5			0.715	142.247		0.715	20.0403			7.92506	1.08782e+06		7.92506	267909
	9.135	30.9		24.699	34.7		39.266	32.4		54.4	32.8		69.566	31.4			0.72	142.838		0.72	20.0404			7.94551	1.07987e+06		7.94551	272375
	9.235	30.7		24.733	34.6		39.333	32.3		54.467	32.7		69.633	31.4			0.725	143.429		0.725	20.0404			7.96596	1.07669e+06		7.96596	270421
	9.301	30.7		24.799	34.6		39.399	32.3		54.7	32.6		69.733	31.5			0.73	144.021		0.73	20.0404			7.98642	1.07076e+06		7.98642	263861
	9.335	30.6		24.866	34.6		39.466	32.2		54.8	32.7		69.766	31.5			0.735	144.612		0.735	20.0404			8.00687	1.06873e+06		8.00687	263582
	9.401	30.8		24.933	34.5		39.533	32.2		54.867	32.6		69.833	31.3			0.74	145.204		0.74	20.0404			8.02733	1.06064e+06		8.02733	264280
	9.501	30.6		24.999	34.4		39.599	32.1		54.967	32.5		69.899	31.2			0.745	145.795		0.745	20.0404			8.04778	1.06208e+06		8.04778	258697
	9.568	30.6		25.066	34.4		39.699	32		55	32.5		69.966	31.3			0.75	146.272		0.75	20.0404			8.06824	1.07452e+06		8.06824	273213
	9.635	30.5		25.133	34.3		39.766	31.9		55.033	32.5		70.033	31.1			0.755	146.459		0.755	20.0404			8.08869	1.06093e+06		8.08869	270142
	9.735	30.5		25.199	34.2		39.833	31.8		55.1	32.4		70.099	31.2			0.76	146.646		0.76	20.0404			8.10915	1.07134e+06		8.10915	259534
	9.801	30.5		25.266	34.3		39.933	31.8		55.167	32.5		70.166	31.1			0.765	146.833		0.765	20.0405			8.1296	1.06729e+06		8.1296	267071
	9.901	30.4		25.299	34.3		39.999	31.8		55.233	32.4		70.199	31			0.77	146.858		0.77	20.0405			8.15006	1.06931e+06		8.15006	271119
	9.968	30.4		25.366	34.2		40.066	31.7		55.3	32.4		70.266	31.1			0.775	146.847		0.775	20.0405			8.17051	1.07336e+06		8.17051	265676
	10.035	30.4		25.433	34		40.132	31.6		55.367	32.3		70.333	31.1			0.78	146.837		0.78	20.0405			8.19097	1.06917e+06		8.19097	261070
	10.101	30.4		25.499	34		40.199	31.5		55.4	32.3		70.399	30.9			0.785	146.826		0.785	20.0405			8.21142	1.06151e+06		8.21142	258278
	10.201	30.3		25.566	34		40.266	31.6		55.467	32.7		70.466	31			0.79	146.816		0.79	20.0405			8.23188	1.06613e+06		8.23188	268467
	10.268	30.3		25.633	33.9		40.299	31.6		55.533	32.8		70.533	30.9			0.795	146.805		0.795	20.0405			8.25233	1.05702e+06		8.25233	264978
	10.335	30.3		25.699	33.9		40.399	31.5		55.633	32.8		70.599	30.9			0.8	146.795		0.8	20.0405			8.27279	1.06642e+06		8.27279	264699
	10.368	30.3		25.933	33.8		40.466	31.4		55.667	32.7		70.666	30.9			0.805	146.876		0.805	20.0405			8.29324	1.067e+06		8.29324	266374
	10.435	30.1		25.999	33.6		40.566	31.4		55.733	32.7		70.699	30.9			0.81	146.966		0.81	20.0406			8.3137	1.0602e+06		8.3137	264978
	10.501	30.1		26.099	33.5		40.633	31.3		55.8	32.6		70.766	30.8			0.815	147.057		0.815	20.0406			8.33415	1.06873e+06		8.33415	262884
	10.568	30.3		26.132	33.6		40.866	31.2		55.833	32.6		70.833	30.8			0.82	147.148		0.82	20.0406			8.35461	1.05948e+06		8.35461	260232
	10.634	30.1		26.166	33.5		40.899	31.2		55.9	32.7		70.899	30.9			0.825	147.238		0.825	20.0406			8.37506	1.05182e+06		8.37506	260511
	10.701	30		26.233	33.7		40.932	31.1		55.966	32.6		70.966	30.7			0.83	147.329		0.83	20.0406			8.39552	1.06223e+06		8.39552	265396
	10.768	30		26.299	33.6		40.999	31.1		56.033	32.6		70.999	30.7			0.835	147.419		0.835	20.0406			8.41597	1.06512e+06		8.41597	264978
	10.835	29.9		26.366	33.6		41.066	31.1		56.1	32.5		71.066	30.7			0.84	147.71		0.84	20.0406			8.43643	1.06107e+06		8.43643	259953
	10.901	29.9		26.432	33.6		41.132	31		56.167	32.6		71.133	30.7			0.845	148.004		0.845	20.0406			8.45688	1.06613e+06		8.45688	259255
	10.968	29.9		26.499	33.5		41.199	31		56.233	32.5		71.199	31			0.85	148.299		0.85	20.0406			8.47734	1.06367e+06		8.47734	264559
	11.034	29.8		26.566	33.3		41.266	30.9		56.3	32.5		71.266	30.9			0.855	148.593		0.855	20.0406			8.49779	1.06714e+06		8.49779	258418
	11.068	29.8		26.599	33.3		41.332	30.9		56.333	32.4		71.333	30.9			0.86	148.887		0.86	20.0407			8.51825	1.04604e+06		8.51825	260651
	11.134	29.8		26.666	33.2		41.399	31		56.4	32.4		71.399	30.9			0.865	149.182		0.865	20.0407			8.5387	1.05399e+06		8.5387	250322
	11.201	29.7		26.732	33.2		41.466	30.9		56.466	32.3		71.433	30.8			0.87	149.476		0.87	20.0407			8.55916	1.05139e+06		8.55916	260791
	11.268	29.7		26.799	33.1		41.499	30.8		56.533	32.4		71.499	30.9			0.875	149.77		0.875	20.0407			8.57961	1.05326e+06		8.57961	252974
	11.334	29.6		26.866	33.3		41.566	30.8		56.6	32.4		71.599	30.9			0.88	150.064		0.88	20.0407			8.60007	1.05196e+06		8.60007	257441
	11.401	29.6		26.933	33.3		41.632	30.7		56.666	32.3		71.633	30.9			0.885	150.359		0.885	20.0407			8.62052	1.04069e+06		8.62052	257580
	11.434	29.6		26.999	33.3		41.699	30.6		56.733	32.3		71.699	30.8			0.89	150.653		0.89	20.0407			8.64098	1.05326e+06		8.64098	253253
	11.534	29.5		27.066	33.2		41.766	30.7		56.8	32.3		71.766	30.8			0.895	150.947		0.895	20.0407			8.66143	1.06454e+06		8.66143	255626
	11.601	29.6		27.099	33.2		41.832	30.6		56.833	32.3		71.832	30.7			0.9	151.242		0.9	20.0407			8.68189	1.04488e+06		8.68189	253533
	11.701	29.5		27.166	33.1		41.899	30.5		56.9	32.2		71.899	30.8			0.905	151.528		0.905	20.0408			8.70234	1.05066e+06		8.70234	256743
	11.768	29.4		27.233	33.1		41.932	30.6		56.966	32.3		71.966	30.7			0.91	151.769		0.91	20.0408			8.7228	1.05645e+06		8.7228	254370
	11.834	29.4		27.299	33.1		41.999	30.5		57.033	32.2		71.999	30.6			0.915	152.009		0.915	20.0408			8.74325	1.05413e+06		8.74325	256882
	11.868	29.3		27.366	33		42.066	30.5		57.1	32.2		72.099	30.5			0.92	152.223		0.92	20.0408			8.76371	1.05673e+06		8.76371	253253
	11.934	29.4		27.432	33		42.132	30.3		57.166	32.2		72.132	30.5			0.925	152.22		0.925	20.0408			8.78416	1.04184e+06		8.78416	252835
	12.001	29.4		27.499	32.9		42.199	30.2		57.233	32		72.199	30.6			0.93	152.219		0.93	20.0408			8.80462	1.04806e+06		8.80462	258976
	12.068	29.3		27.566	32.9		42.266	30.4		57.266	32		72.266	30.5			0.935	152.219		0.935	20.0408			8.82507	1.04705e+06		8.82507	249625
	12.134	29.2		27.632	32.7		42.332	30.4		57.366	31.9		72.332	30.5			0.94	152.219		0.94	20.0408			8.84553	1.05167e+06		8.84553	257022
	12.201	29.2		27.666	32.7		42.399	30.3		57.4	32		72.399	30.4			0.945	152.219		0.945	20.0408			8.86598	1.04271e+06		8.86598	250043
	12.268	29.1		27.766	32.8		42.466	30.4		57.466	32		72.432	30.4			0.95	152.219		0.95	20.0408			8.88644	1.04127e+06		8.88644	252556
	12.301	29.2		27.799	32.7		42.499	30.4		57.533	31.7		72.533	30.3			0.955	152.219		0.955	20.0409			8.90689	1.04589e+06		8.90689	253812
	12.368	29.1		27.866	32.7		42.566	30.3		57.6	31.6		72.632	30.2			0.96	152.219		0.96	20.0409			8.92735	1.043e+06		8.92735	257022
	12.434	29.2		27.932	32.7		42.632	30.1		57.666	31.6		72.732	30.1										8.9478	1.03693e+06		8.9478	259674
	12.501	29.1		27.999	32.6		42.699	30.2		57.866	31.6		72.832	30.2										8.96826	1.05167e+06		8.96826	255347
	12.568	29		28.066	32.6		42.766	30.2		57.9	31.6		72.899	30										8.98871	1.04748e+06		8.98871	254370
	12.634	28.9		28.099	32.5		42.832	30.1		58	31.5		72.932	30.1										9.00917	1.0443e+06		9.00917	250741
	12.701	28.9		28.199	32.5		42.899	30.1		58.033	31.5		72.999	30.1										9.02962	1.03534e+06		9.02962	264559
	12.768	28.9		28.232	32.5		42.932	30.1		58.1	31.5		73.066	30										9.05008	1.03649e+06		9.05008	247950
	12.834	29		28.299	32.3		42.999	29.9		58.166	31.4		73.132	30.1										9.07053	1.03592e+06		9.07053	250602
	12.868	29		28.366	32.4		43.066	30.2		58.233	31.5		73.199	30.1										9.09099	1.0404e+06		9.09099	249625
	12.934	28.9		28.432	32.4		43.132	30.1		58.3	31.5		73.266	30.1										9.11144	1.03939e+06		9.11144	254510
	13.001	28.9		28.499	32.4		43.199	30		58.333	31.4		73.333	30.2										9.1319	1.04155e+06		9.1319	257720
	13.068	29		28.566	32.4		43.232	29.9		58.4	31.3		73.399	30.1										9.15235	1.04315e+06		9.15235	254789
	13.134	28.8		28.599	32.4		43.299	29.9		58.466	31.2		73.432	30										9.17281	1.04401e+06		9.17281	262047
	13.201	28.8		28.699	32.2		43.399	29.9		58.533	31.3		73.866	29.8										9.19326	1.04242e+06		9.19326	254510
	13.268	28.8		28.732	32.3		43.432	29.9		58.6	31.3		73.899	29.7										9.21372	1.03809e+06		9.21372	258418
	13.334	28.7		28.799	32.2		43.499	29.9		58.666	31.2		73.932	29.7										9.23417	1.03433e+06		9.23417	255766
	13.401	28.7		28.866	32.2		43.566	29.8		58.733	31.2		73.999	29.8										9.25463	1.04112e+06		9.25463	261907
	13.468	28.8		28.932	32.2		43.632	29.8		58.766	31.2		74.066	29.8										9.27508	1.04459e+06		9.27508	266653
	13.501	28.7		28.999	32.1		43.699	29.7		58.833	31.2		74.132	29.7										9.29554	1.03317e+06		9.29554	265955
	13.568	28.7		29.066	32.1		43.766	29.8		58.9	31.2		74.199	29.6										9.31599	1.03881e+06		9.31599	272096
	13.801	29		29.099	32		43.832	29.7		58.966	31.3		74.266	29.7										9.33645	1.03158e+06		9.33645	273073
	13.868	29.2		29.166	32		43.899	29.6		59.033	31.1		74.332	29.8										9.3569	1.03606e+06		9.3569	293591
	13.934	29.1		29.232	32		43.932	30.5		59.1	31		74.366	29.8										9.37736	1.03274e+06		9.37736	286612
	14.001	29.3		29.299	31.9		43.999	30.8		59.166	30.9		74.432	29.7										9.39781	1.03447e+06		9.39781	292334
	14.068	29.1		29.366	32.7		44.066	30.9		59.233	31		74.499	29.7										9.41826	1.0469e+06		9.41826	311735
	14.134	29		29.432	33		44.133	30.7		59.266	30.9		74.571	29.8										9.43872	1.04083e+06		9.43872	325274
	14.201	29		29.499	32.9		44.199	30.7		59.333	31		74.637	29.9										9.45917	1.03115e+06		9.45917	322204
	14.268	29		29.566	32.9		44.232	30.6		59.4	31		74.704	29.9										9.47963	1.03288e+06		9.47963	329601
	14.301	28.9		29.599	32.9		44.332	30.6		59.466	30.9		74.771	29.7										9.50008	1.02869e+06		9.50008	292195
	14.401	28.9		29.666	32.9		44.399	30.6		59.533	30.9		74.837	29.7										9.52054	1.02551e+06		9.52054	292195
	14.434	28.8		29.732	32.9		44.432	30.5		59.6	31		74.904	29.6										9.54099	1.02984e+06		9.54099	274888
	14.501	28.9		29.799	32.9		44.499	30.7		59.666	31		74.937	29.5										9.56145	1.03924e+06		9.56145	259534
	14.568	28.9		29.866	32.8		44.566	30.7		59.733	30.9													9.5819	1.03201e+06		9.5819	263582
	14.634	28.9		29.932	32.7		44.632	30.6		59.766	30.8													9.60236	1.02334e+06		9.60236	256324
	14.701	28.8		29.999	32.8		44.699	30.5		59.833	31													9.62281	1.02507e+06		9.62281	241390
	14.734	28.7		30.066	32.6		44.766	30.3		59.9	31													9.64327	1.03346e+06		9.64327	243762
	14.801	28.7					44.832	30.3		59.966	31													9.66372	1.03259e+06		9.66372	248787
	14.868	28.7					44.899	30.3		60.033	31.1													9.68418	1.03476e+06		9.68418	248927
	14.934	28.7					44.932	30.3																9.70463	1.03649e+06		9.70463	245856
	15.001	28.5					44.999	30.2																9.72509	1.02883e+06		9.72509	241529
							45.066	30.3																9.74554	1.02811e+06		9.74554	241948
							45.132	30.3																9.766	1.01929e+06		9.766	247391
							45.166	30.2																9.78645	1.03115e+06		9.78645	242506
							45.266	30.1																9.80691	1.01683e+06		9.80691	245158
							45.332	30.1																9.82736	1.03216e+06		9.82736	243902
							45.399	30.1																9.84782	1.02609e+06		9.84782	245158
							45.432	30.1																9.86827	1.02464e+06		9.86827	245298
							45.499	30																9.88873	1.02565e+06		9.88873	242227
							45.566	30																9.90918	1.01712e+06		9.90918	247950
							45.632	30																9.92964	1.01568e+06		9.92964	248229
							45.866	29.9																9.95009	1.01842e+06		9.95009	239156
							45.899	30																9.97055	1.02363e+06		9.97055	247950
							45.932	30																9.991	1.01683e+06		9.991	239296
							45.999	29.9																10.0115	1.02348e+06		10.0115	241110
							46.066	30																10.0319	1.02218e+06		10.0319	240273
																								10.0524	1.02594e+06		10.0524	246275
																								10.0728	1.019e+06		10.0728	239017
																								10.0933	1.03447e+06		10.0933	245996
																								10.1137	1.02666e+06		10.1137	237481
																								10.1342	1.02609e+06		10.1342	241948
																								10.1546	1.01553e+06		10.1546	243483
																								10.1751	1.01987e+06		10.1751	238458
																								10.1956	1.02103e+06		10.1956	236923
																								10.216	1.02363e+06		10.216	241948
																								10.2365	1.02623e+06		10.2365	239715
																								10.2569	1.01654e+06		10.2569	232736
																								10.2774	1.01336e+06		10.2774	239156
																								10.2978	1.02189e+06		10.2978	241669
																								10.3183	1.01597e+06		10.3183	230782
																								10.3387	1.02074e+06		10.3387	232038
																								10.3592	1.02551e+06		10.3592	231061
																								10.3796	1.01842e+06		10.3796	239156
																								10.4001	1.02088e+06		10.4001	240971
																								10.4206	1.01813e+06		10.4206	246693
																								10.441	1.01611e+06		10.441	241250
																								10.4615	1.01235e+06		10.4615	235109
																								10.4819	1.0164e+06		10.4819	239296
																								10.5024	1.02507e+06		10.5024	231759
																								10.5228	1.02016e+06		10.5228	237761
																								10.5433	1.01293e+06		10.5433	240133
																								10.5637	1.01785e+06		10.5637	235807
																								10.5842	1.01712e+06		10.5842	243344
																								10.6047	1.02103e+06		10.6047	241250
																								10.6251	1.0083e+06		10.6251	248927
																								10.6456	1.02291e+06		10.6456	232875
																								10.666	1.01654e+06		10.666	239575
																								10.6865	1.02724e+06		10.6865	234690
																								10.7069	1.02348e+06		10.7069	244181
																								10.7274	1.00483e+06		10.7274	235946
																								10.7478	1.00917e+06		10.7478	237202
																								10.7683	1.01423e+06		10.7683	236923
																								10.7887	1.01105e+06		10.7887	239715
																								10.8092	1.02117e+06		10.8092	238877
																								10.8297	1.00816e+06		10.8297	239436
																								10.8501	1.01524e+06		10.8501	233015
																								10.8706	1.00816e+06		10.8706	234690
																								10.891	1.01091e+06		10.891	236225
																								10.9115	1.0044e+06		10.9115	239715
																								10.9319	1.01712e+06		10.9319	237621
																								10.9524	1.01004e+06		10.9524	238040
																								10.9728	998184		10.9728	240831
																								10.9933	1.00816e+06		10.9933	237761
																								11.0137	1.00773e+06		11.0137	238598
																								11.0342	1.00801e+06		11.0342	242925
																								11.0547	1.01322e+06		11.0547	247391
																								11.0751	1.00556e+06		11.0751	243483
																								11.0956	1.00975e+06		11.0956	251858
																								11.116	998907		11.116	261209
																								11.1365	1.0125e+06		11.1365	249625
																								11.1569	1.00223e+06		11.1569	249206
																								11.1774	996883		11.1774	242367
																								11.1978	1.00426e+06		11.1978	246973
																								11.2183	1.00614e+06		11.2183	249904
																								11.2388	1.00614e+06		11.2388	249625
																								11.2592	1.01307e+06		11.2592	250462
																								11.2797	1.00585e+06		11.2797	250881
																								11.3001	1.007e+06		11.3001	262326
																								11.3206	1.00744e+06		11.3206	270840
																								11.341	1.00758e+06		11.341	270142
																								11.3615	1.00946e+06		11.3615	275306
																								11.3819	1.01336e+06		11.3819	278377
																								11.4024	1.00064e+06		11.4024	302942
																								11.4228	994281		11.4228	308246
																								11.4433	1.00556e+06		11.4433	337696
																								11.4638	1.00411e+06		11.4638	373288
																								11.4842	999630		11.4842	410834
																								11.5047	1.00454e+06		11.5047	452706
																								11.5251	1.00035e+06		11.5251	542593
																								11.5456	1.00483e+06		11.5456	640156
																								11.566	1.00021e+06		11.566	761446
																								11.5865	999919		11.5865	903115
																								11.6069	1.00541e+06		11.6069	887064
																								11.6274	1.00397e+06		11.6274	767727
																								11.6479	998907		11.6479	615730
																								11.6683	992112		11.6683	488856
																								11.6888	1.0044e+06		11.6888	381663
																								11.7092	996449		11.7092	345513
																								11.7297	992690		11.7297	305734
																								11.7501	1.00411e+06		11.7501	277540
																								11.7706	1.00223e+06		11.7706	262047
																								11.791	1.00035e+06		11.791	255626
																								11.8115	997461		11.8115	249625
																								11.8319	1.00064e+06		11.8319	244600
																								11.8524	991678		11.8524	236504
																								11.8729	1.00006e+06		11.8729	242506
																								11.8933	991245		11.8933	243064
																								11.9138	997172		11.9138	231340
																								11.9342	999196		11.9342	239994
																								11.9547	1.0031e+06		11.9547	234271
																								11.9751	994425		11.9751	233434
																								11.9956	1.0005e+06		11.9956	231898
																								12.016	999919		12.016	237621
																								12.0365	994136		12.0365	236784
																								12.057	988787		12.057	231619
																								12.0774	993413		12.0774	239156
																								12.0979	996594		12.0979	232178
																								12.1183	998762		12.1183	222547
																								12.1388	1.00888e+06		12.1388	223105
																								12.1592	986329		12.1592	232038
																								12.1797	1.00527e+06		12.1797	237342
																								12.2001	994859		12.2001	229386
																								12.2206	996883		12.2206	234550
																								12.241	999774		12.241	230642
																								12.2615	991389		12.2615	232736
																								12.282	995582		12.282	227013
																								12.3024	991678		12.3024	242087
																								12.3229	996449		12.3229	238598
																								12.3433	991389		12.3433	238738
																								12.3638	998039		12.3638	233434
																								12.3842	998328		12.3842	231759
																								12.4047	986907		12.4047	226734
																								12.4251	988642		12.4251	221291
																								12.4456	994425		12.4456	226595
																								12.466	993847		12.466	224641
																								12.4865	989221		12.4865	224361
																								12.507	999919		12.507	236086
																								12.5274	998907		12.5274	230503
																								12.5479	993847		12.5479	234411
																								12.5683	992835		12.5683	233294
																								12.5888	1.00295e+06		12.5888	228688
																								12.6092	996015		12.6092	226315
																								12.6297	998039		12.6297	221849
																								12.6501	986907		12.6501	235946
																								12.6706	994859		12.6706	239575
																								12.6911	995871		12.6911	235527
																								12.7115	984161		12.7115	232178
																								12.732	996594		12.732	230642
																								12.7524	999051		12.7524	227153
																								12.7729	998473		12.7729	232736
																								12.7933	996883		12.7933	242646
																								12.8138	991245		12.8138	235109
																								12.8342	989076		12.8342	235388
																								12.8547	999630		12.8547	237481
																								12.8751	992546		12.8751	228967
																								12.8956	988353		12.8956	233992
																								12.9161	992401		12.9161	224920
																								12.9365	988209		12.9365	227572
																								12.957	987486		12.957	231898
																								12.9774	985317		12.9774	223245
																								12.9979	992401		12.9979	229107
																								13.0183	990666		13.0183	234271
																								13.0388	984739		13.0388	228967
																								13.0592	988064		13.0592	230224
																								13.0797	997750		13.0797	233155
																								13.1002	985606		13.1002	223803
																								13.1206	994281		13.1206	230363
																								13.1411	987486		13.1411	239436
																								13.1615	994859		13.1615	232596
																								13.182	994136		13.182	239436
																								13.2024	985896		13.2024	248229
																								13.2229	985606		13.2229	231201
																								13.2433	989365		13.2433	242785
																								13.2638	990233		13.2638	251439
																								13.2842	986763		13.2842	249764
																								13.3047	978812		13.3047	251160
																								13.3252	987775		13.3252	273911
																								13.3456	981992		13.3456	291078
																								13.3661	984884		13.3661	300988
																								13.3865	991389		13.3865	322762
																								13.407	987630		13.407	319831
																								13.4274	991389		13.4274	328066
																								13.4479	986907		13.4479	303780
																								13.4683	987630		13.4683	288845
																								13.4888	977221		13.4888	275306
																								13.5093	988353		13.5093	259953
																								13.5297	985606		13.5297	255208
																								13.5502	979824		13.5502	235527
																								13.5706	976209		13.5706	231898
																								13.5911	985462		13.5911	231201
																								13.6115	987341		13.6115	231619
																								13.632	989076		13.632	225618
																								13.6524	985896		13.6524	228967
																								13.6729	994714		13.6729	221989
																								13.6933	985606		13.6933	231201
																								13.7138	995437		13.7138	223105
																								13.7343	985462		13.7343	228549
																								13.7547	988642		13.7547	229944
																								13.7752	982860		13.7752	225897
																								13.7956	987775		13.7956	228409
																								13.8161	993124		13.8161	229247
																								13.8365	987919		13.8365	233573
																								13.857	991389		13.857	228967
																								13.8774	992546		13.8774	220174
																								13.8979	988064		13.8979	229247
																								13.9183	986618		13.9183	222826
																								13.9388	987341		13.9388	226176
																								13.9593	983438		13.9593	229944
																								13.9797	987775		13.9797	228828
																								14.0002	983438		14.0002	232736
																								14.0206	989654		14.0206	226036
																								14.0411	975053		14.0411	233434
																								14.0615	979968		14.0615	228270
																								14.082	980113		14.082	223105
																								14.1024	985173		14.1024	223384
																								14.1229	980691		14.1229	220732
																								14.1434	982426		14.1434	220872
																								14.1638	990233		14.1638	222966
																								14.1843	979390		14.1843	227711
																								14.2047	984884		14.2047	215010
																								14.2252	985462		14.2252	221989
																								14.2456	985028		14.2456	215149
																								14.2661	983293		14.2661	218360
																								14.2865	976498		14.2865	230921
																								14.307	984016		14.307	227711
																								14.3274	988787		14.3274	226595
																								14.3479	986907		14.3479	224222
																								14.3684	981703		14.3684	226595
																								14.3888	975197		14.3888	223105
																								14.4093	985462		14.4093	223105
																								14.4297	984016		14.4297	235946
																								14.4502	983872		14.4502	227153
																								14.4706	986474		14.4706	233434
																								14.4911	980546		14.4911	230084
																								14.5115	983438		14.5115	237481
																								14.532	987775		14.532	234690
																								14.5525	975631		14.5525	235667
																								14.5729	986329		14.5729	250462
																								14.5934	984594		14.5934	253393
																								14.6138	989221		14.6138	267211
																								14.6343	983004		14.6343	262884
																								14.6547	981992		14.6547	257441
																								14.6752	981848		14.6752	241808
																								14.6956	976354		14.6956	238598
																								14.7161	977655		14.7161	228409
																								14.7365	986040		14.7365	230782
																								14.757	986040		14.757	226315
																								14.7775	979101		14.7775	227153
																								14.7979	976932		14.7979	222826
																								14.8184	975776		14.8184	228549
																								14.8388	978812		14.8388	225338
																								14.8593	973607		14.8593	227572
																								14.8797	975920		14.8797	232736
																								14.9002	981848		14.9002	237761
																								14.9206	983438		14.9206	249485
																								14.9411	983438		14.9411	239854
																								14.9616	982860		14.9616	245996
																								14.982	978522		14.982	252416
																								15.0025	972740		15.0025	247391
																								15.0229	978956		15.0229	256882
																								15.0434	976643		15.0434	243762
																								15.0638	978956		15.0638	245856
																								15.0843	973318		15.0843	235807
																								15.1047	977366		15.1047	226595
																								15.1252	973173		15.1252	233434
																								15.1456	973173		15.1456	223384
																								15.1661	982426		15.1661	227711
																								15.1866	976932		15.1866	225478
																								15.207	975920		15.207	223943
																								15.2275	980691		15.2275	223384
																								15.2479	980691		15.2479	227572
																								15.2684	970571		15.2684	225897
																								15.2888	981992		15.2888	227013
																								15.3093	978667		15.3093	222128
																								15.3297	978522		15.3297	233294
																								15.3502	972306		15.3502	223384
																								15.3706	980113		15.3706	229665
																								15.3911	971005		15.3911	216824
																								15.4116	975486		15.4116	216964
																								15.432	973607		15.432	224641
																								15.4525	973318		15.4525	221709
																								15.4729	972451		15.4729	226595
																								15.4934	979968		15.4934	222268
																								15.5138	979968		15.5138	224501
																								15.5343	983293		15.5343	225478
																								15.5547	973318		15.5547	221709
																								15.5752	981125		15.5752	223943
																								15.5957	978812		15.5957	217243
																								15.6161	978089		15.6161	222966
																								15.6366	976354		15.6366	215429
																								15.657	976354		15.657	216964
																								15.6775	976643		15.6775	221151
																								15.6979	968836		15.6979	223105
																								15.7184	982281		15.7184	223105
																								15.7388	978667		15.7388	218360
																								15.7593	976643		15.7593	228828
																								15.7797	976065		15.7797	221570
																								15.8002	983438		15.8002	225059
																								15.8207	969848		15.8207	222268
																								15.8411	978812		15.8411	216824
																								15.8616	975920		15.8616	224082
																								15.882	977944		15.882	216545
																								15.9025	969415		15.9025	226455
																								15.9229	969704		15.9229	222826
																								15.9434	975342		15.9434	224222
																								15.9638	976354		15.9638	218639
																								15.9843	975776		15.9843	222128
																								16.0048	977655		16.0048	215847
																								16.0252	977366		16.0252	217104
																								16.0457	966957		16.0457	221012
																								16.0661	973752		16.0661	224222
																								16.0866	968692		16.0866	216406
																								16.107	978378		16.107	228967
																								16.1275	996015		16.1275	221989
																								16.1479	978812		16.1479	225059
																								16.1684	978667		16.1684	215429
																								16.1888	970427		16.1888	229386
																								16.2093	978956		16.2093	220872
																								16.2298	976065		16.2298	221849
																								16.2502	979245		16.2502	225338
																								16.2707	980980		16.2707	236225
																								16.2911	972740		16.2911	225199
																								16.3116	975631		16.3116	231898
																								16.332	974764		16.332	235388
																								16.3525	972884		16.3525	233992
																								16.3729	979534		16.3729	233155
																								16.3934	985462		16.3934	243064
																								16.4139	971149		16.4139	244739
																								16.4343	980402		16.4343	268188
																								16.4548	968547		16.4548	265117
																								16.4752	971005		16.4752	258976
																								16.4957	980691		16.4957	252974
																								16.5161	961752		16.5161	245716
																								16.5366	981703		16.5366	233015
																								16.557	979245		16.557	236225
																								16.5775	974185		16.5775	223664
																								16.5979	978956		16.5979	228688
																								16.6184	979824		16.6184	222547
																								16.6389	972451		16.6389	226176
																								16.6593	975776		16.6593	220035
																								16.6798	973463		16.6798	228130
																								16.7002	970137		16.7002	218220
																								16.7207	973607		16.7207	226595
																								16.7411	976065		16.7411	230642
																								16.7616	971149		16.7616	225059
																								16.782	968403		16.782	223664
																								16.8025	974475		16.8025	219616
																								16.8229	975197		16.8229	227851
																								16.8434	977800		16.8434	225478
																								16.8639	980257		16.8639	228688
																								16.8843	975776		16.8843	207054
																								16.9048	976932		16.9048	227432
																								16.9252	980836		16.9252	221709
																								16.9457	978522		16.9457	227292
																								16.9661	972161		16.9661	225478
																								16.9866	965656		16.9866	227292
																								17.007	974185		17.007	222268
																								17.0275	978667		17.0275	223943
																								17.048	975486		17.048	220035
																								17.0684	978522		17.0684	223524
																								17.0889	969704		17.0889	227851
																								17.1093	966523		17.1093	231898
																								17.1298	965511		17.1298	218220
																								17.1502	973896		17.1502	223384
																								17.1707	972017		17.1707	226734
																								17.1911	972451		17.1911	236086
																								17.2116	972595		17.2116	228409
																								17.232	977655		17.232	220174
																								17.2525	968981		17.2525	230363
																								17.273	985028		17.273	240692
																								17.2934	977077		17.2934	236365
																								17.3139	980257		17.3139	237342
																								17.3343	974041		17.3343	249625
																								17.3548	970137		17.3548	263163
																								17.3752	978378		17.3752	260093
																								17.3957	971583		17.3957	285216
																								17.4161	975631		17.4161	319970
																								17.4366	967101		17.4366	351654
																								17.4571	969559		17.4571	359331
																								17.4775	967535		17.4775	352212
																								17.498	976209		17.498	324995
																								17.5184	969125		17.5184	293451
																								17.5389	974185		17.5389	268886
																								17.5593	977800		17.5593	252276
																								17.5798	965656		17.5798	246693
																								17.6002	972161		17.6002	237202
																								17.6207	972017		17.6207	227851
																								17.6411	967535		17.6411	227432
																								17.6616	975053		17.6616	223803
																								17.6821	971005		17.6821	228688
																								17.7025	978233		17.7025	217662
																								17.723	978667		17.723	226176
																								17.7434	968403		17.7434	224361
																								17.7639	977655		17.7639	228967
																								17.7843	972595		17.7843	223803
																								17.8048	984161		17.8048	221849
																								17.8252	963487		17.8252	225757
																								17.8457	977655		17.8457	223245
																								17.8662	978522		17.8662	220453
																								17.8866	978378		17.8866	215987
																								17.9071	975631		17.9071	222687
																								17.9275	979679		17.9275	226036
																								17.948	974330		17.948	226874
																								17.9684	977944		17.9684	227572
																								17.9889	981703		17.9889	228130
																								18.0093	969704		18.0093	229805
																								18.0298	967969		18.0298	224222
																								18.0502	968692		18.0502	224641
																								18.0707	974185		18.0707	228967
																								18.0912	971149		18.0912	224082
																								18.1116	982570		18.1116	237621
																								18.1321	978667		18.1321	232736
																								18.1525	980113		18.1525	229805
																								18.173	975920		18.173	228270
																								18.1934	977221		18.1934	235527
																								18.2139	981269		18.2139	235109
																								18.2343	967824		18.2343	232178
																								18.2548	980691		18.2548	226455
																								18.2752	979824		18.2752	226595
																								18.2957	976209		18.2957	223803
																								18.3162	979679		18.3162	228967
																								18.3366	976354		18.3366	223664
																								18.3571	978233		18.3571	226036
																								18.3775	975342		18.3775	223384
																								18.398	975053		18.398	221291
																								18.4184	977221		18.4184	222687
																								18.4389	971583		18.4389	224780
																								18.4593	979245		18.4593	217522
																								18.4798	968547		18.4798	216545
																								18.5003	981269		18.5003	227292
																								18.5207	979534		18.5207	233853
																								18.5412	971149		18.5412	219616
																								18.5616	973173		18.5616	227153
																								18.5821	976932		18.5821	215568
																								18.6025	975342		18.6025	225338
																								18.623	972017		18.623	225338
																								18.6434	961319		18.6434	229247
																								18.6639	971728		18.6639	223803
																								18.6843	971149		18.6843	229247
																								18.7048	973607		18.7048	227572
																								18.7253	981269		18.7253	226874
																								18.7457	980691		18.7457	225338
																								18.7662	972884		18.7662	230224
																								18.7866	974185		18.7866	227013
																								18.8071	971583		18.8071	231480
																								18.8275	987341		18.8275	234411
																								18.848	973318		18.848	240971
																								18.8684	976065		18.8684	244739
																								18.8889	975631		18.8889	249764
																								18.9094	986329		18.9094	269723
																								18.9298	977655		18.9298	268188
																								18.9503	973752		18.9503	286891
																								18.9707	981558		18.9707	312154
																								18.9912	971872		18.9912	337696
																								19.0116	981848		19.0116	357935
																								19.0321	979245		19.0321	354445
																								19.0525	981848		19.0525	354027
																								19.073	977800		19.073	308246
																								19.0934	976788		19.0934	290660
																								19.1139	974041		19.1139	264838
																								19.1344	982137		19.1344	255347
																								19.1548	980980		19.1548	242646
																								19.1753	979679		19.1753	237761
																								19.1957	977077		19.1957	233015
																								19.2162	985462		19.2162	237202
																								19.2366	981703		19.2366	222128
																								19.2571	974908		19.2571	234411
																								19.2775	986040		19.2775	230921
																								19.298	977510		19.298	234969
																								19.3185	979245		19.3185	224361
																								19.3389	977221		19.3389	236225
																								19.3594	970571		19.3594	220314
																								19.3798	983582		19.3798	234132
																								19.4003	978233		19.4003	235667
																								19.4207	984739		19.4207	224920
																								19.4412	981414		19.4412	231340
																								19.4616	984450		19.4616	225338
																								19.4821	974764		19.4821	227572
																								19.5025	980113		19.5025	232736
																								19.523	978378		19.523	227013
																								19.5435	975197		19.5435	228130
																								19.5639	975631		19.5639	230224
																								19.5844	982426		19.5844	225757
																								19.6048	979534		19.6048	239575
																								19.6253	976643		19.6253	228688
																								19.6457	975197		19.6457	229805
																								19.6662	981414		19.6662	233155
																								19.6866	977655		19.6866	233015
																								19.7071	974475		19.7071	228130
																								19.7275	974764		19.7275	229805
																								19.748	986907		19.748	229386
																								19.7685	975776		19.7685	236504
																								19.7889	978812		19.7889	232178
																								19.8094	979390		19.8094	222826
																								19.8298	983727		19.8298	230084
																								19.8503	974041		19.8503	219616
																								19.8707	980691		19.8707	231759
																								19.8912	987052		19.8912	230782
																								19.9116	980257		19.9116	242925
																								19.9321	986329		19.9321	238598
																								19.9526	984016		19.9526	233992
																								19.973	983872		19.973	232736
																								19.9935	985606		19.9935	236086
																								20.0139	980113		20.0139	241529
																								20.0344	980836		20.0344	237481
																								20.0548	979390		20.0548	241250
																								20.0753	988931		20.0753	247531
																								20.0957	985173		20.0957	246554
																								20.1162	981558		20.1162	250602
																								20.1366	976209		20.1366	264838
																								20.1571	989799		20.1571	268328
																								20.1776	988064		20.1776	285356
																								20.198	987630		20.198	276004
																								20.2185	986618		20.2185	271398
																								20.2389	987630		20.2389	266792
																								20.2594	980980		20.2594	256743
																								20.2798	997750		20.2798	251160
																								20.3003	981992		20.3003	241250
																								20.3207	990088		20.3207	241529
																								20.3412	982570		20.3412	230224
																								20.3617	984016		20.3617	234969
																								20.3821	984450		20.3821	236644
																								20.4026	985896		20.4026	238738
																								20.423	980113		20.423	228967
																								20.4435	990522		20.4435	244042
																								20.4639	988064		20.4639	237621
																								20.4844	985751		20.4844	233573
																								20.5048	997461		20.5048	231480
																								20.5253	988064		20.5253	237063
																								20.5457	997895		20.5457	236923
																								20.5662	984161		20.5662	238040
																								20.5867	986329		20.5867	233294
																								20.6071	988498		20.6071	233992
																								20.6276	993124		20.6276	238598
																								20.648	985317		20.648	231340
																								20.6685	986040		20.6685	230782
																								20.6889	980691		20.6889	235527
																								20.7094	991389		20.7094	233992
																								20.7298	996015		20.7298	235667
																								20.7503	994570		20.7503	234271
																								20.7708	990955		20.7708	243902
																								20.7912	985606		20.7912	241390
																								20.8117	984884		20.8117	241250
																								20.8321	994281		20.8321	241250
																								20.8526	995582		20.8526	234132
																								20.873	981848		20.873	228549
																								20.8935	988787		20.8935	235527
																								20.9139	988209		20.9139	243204
																								20.9344	992835		20.9344	240552
																								20.9548	1.00469e+06		20.9548	246275
																								20.9753	991534		20.9753	243623
																								20.9958	992401		20.9958	238179
																								21.0162	995582		21.0162	237063
																								21.0367	989943		21.0367	243902
																								21.0571	996449		21.0571	238319
																								21.0776	984594		21.0776	238179
																								21.098	1.00108e+06		21.098	237342
																								21.1185	990233		21.1185	239575
																								21.1389	987341		21.1389	240552
																								21.1594	995582		21.1594	242367
																								21.1798	986329		21.1798	247112
																								21.2003	991534		21.2003	244042
																								21.2208	991823		21.2208	245437
																								21.2412	996015		21.2412	242785
																								21.2617	998039		21.2617	242646
																								21.2821	995003		21.2821	252974
																								21.3026	992835		21.3026	255208
																								21.323	989654		21.323	252835
																								21.3435	994425		21.3435	252835
																								21.3639	1.00209e+06		21.3639	249345
																								21.3844	1.00108e+06		21.3844	255766
																								21.4049	996305		21.4049	244739
																								21.4253	1.00339e+06		21.4253	242087
																								21.4458	1.0031e+06		21.4458	249066
																								21.4662	993124		21.4662	259395
																								21.4867	999340		21.4867	244181
																								21.5071	997317		21.5071	246973
																								21.5276	1.00194e+06		21.5276	239994
																								21.548	993702		21.548	247810
																								21.5685	995148		21.5685	244739
																								21.5889	1.00006e+06		21.5889	250043
																								21.6094	1.00585e+06		21.6094	242925
																								21.6299	1.0018e+06		21.6299	243902
																								21.6503	1.00657e+06		21.6503	244460
																								21.6708	1.00151e+06		21.6708	258278
																								21.6912	1.00859e+06		21.6912	250043
																								21.7117	995148		21.7117	253114
																								21.7321	1.00194e+06		21.7321	248787
																								21.7526	1.00715e+06		21.7526	259255
																								21.773	1.00151e+06		21.773	245158
																								21.7935	1.00874e+06		21.7935	251439
																								21.814	1.01539e+06		21.814	243623
																								21.8344	1.01929e+06		21.8344	248229
																								21.8549	1.01264e+06		21.8549	251997
																								21.8753	1.00267e+06		21.8753	250881
																								21.8958	1.00556e+06		21.8958	245996
																								21.9162	999919		21.9162	241529
																								21.9367	1.00859e+06		21.9367	246693
																								21.9571	1.00715e+06		21.9571	242646
																								21.9776	1.00599e+06		21.9776	259534
																								21.998	1.00642e+06		21.998	257022
																								22.0185	1.01712e+06		22.0185	243902
																								22.039	1.00671e+06		22.039	260651
																								22.0594	1.01134e+06		22.0594	252137
																								22.0799	1.02189e+06		22.0799	250741
																								22.1003	1.01336e+06		22.1003	252416
																								22.1208	1.01452e+06		22.1208	273213
																								22.1412	1.0138e+06		22.1412	255905
																								22.1617	1.01293e+06		22.1617	268467
																								22.1821	1.01698e+06		22.1821	261488
																								22.2026	1.02883e+06		22.2026	257720
																								22.2231	1.02392e+06		22.2231	255905
																								22.2435	1.0138e+06		22.2435	258418
																								22.264	1.02869e+06		22.264	259953
																								22.2844	1.02305e+06		22.2844	257580
																								22.3049	1.02016e+06		22.3049	261768
																								22.3253	1.01712e+06		22.3253	259953
																								22.3458	1.02001e+06		22.3458	254928
																								22.3662	1.01958e+06		22.3662	265536
																								22.3867	1.01842e+06		22.3867	268746
																								22.4071	1.02262e+06		22.4071	267909
																								22.4276	1.02175e+06		22.4276	269165
																								22.4481	1.02652e+06		22.4481	267490
																								22.4685	1.02912e+06		22.4685	263024
																								22.489	1.03172e+06		22.489	269723
																								22.5094	1.02623e+06		22.5094	262186
																								22.5299	1.02927e+06		22.5299	266932
																								22.5503	1.02984e+06		22.5503	272375
																								22.5708	1.03837e+06		22.5708	271119
																								22.5912	1.02478e+06		22.5912	272794
																								22.6117	1.02681e+06		22.6117	273911
																								22.6321	1.02768e+06		22.6321	274050
																								22.6526	1.03447e+06		22.6526	266513
																								22.6731	1.04257e+06		22.6731	277819
																								22.6935	1.03447e+06		22.6935	278796
																								22.714	1.04445e+06		22.714	271817
																								22.7344	1.03447e+06		22.7344	274888
																								22.7549	1.0469e+06		22.7549	280471
																								22.7753	1.03693e+06		22.7753	279912
																								22.7958	1.0404e+06		22.7958	287310
																								22.8162	1.0349e+06		22.8162	277958
																								22.8367	1.04372e+06		22.8367	275446
																								22.8572	1.04748e+06		22.8572	286751
																								22.8776	1.04589e+06		22.8776	277679
																								22.8981	1.04661e+06		22.8981	289264
																								22.9185	1.04633e+06		22.9185	275446
																								22.939	1.0443e+06		22.939	282704
																								22.9594	1.04387e+06		22.9594	281727
																								22.9799	1.04358e+06		22.9799	292753
																								23.0003	1.04633e+06		23.0003	281866
																								23.0208	1.05095e+06		23.0208	288706
																								23.0412	1.05948e+06		23.0412	287868
																								23.0617	1.06498e+06		23.0617	290241
																								23.0822	1.05124e+06		23.0822	290101
																								23.1026	1.05919e+06		23.1026	293451
																								23.1231	1.06353e+06		23.1231	285356
																								23.1435	1.05789e+06		23.1435	283960
																								23.164	1.06613e+06		23.164	296522
																								23.1844	1.05905e+06		23.1844	289822
																								23.2049	1.0537e+06		23.2049	296103
																								23.2253	1.06888e+06		23.2253	291078
																								23.2458	1.06367e+06		23.2458	312712
																								23.2663	1.07726e+06		23.2663	304338
																								23.2867	1.07726e+06		23.2867	301546
																								23.3072	1.08377e+06		23.3072	323878
																								23.3276	1.06859e+06		23.3276	321087
																								23.3481	1.07582e+06		23.3481	336859
																								23.3685	1.08377e+06		23.3685	332672
																								23.389	1.08276e+06		23.389	333090
																								23.4094	1.0842e+06		23.4094	339930
																								23.4299	1.08984e+06		23.4299	328484
																								23.4503	1.09172e+06		23.4503	328764
																								23.4708	1.08724e+06		23.4708	323181
																								23.4913	1.11008e+06		23.4913	330159
																								23.5117	1.11312e+06		23.5117	327368
																								23.5322	1.13495e+06		23.5322	338255
																								23.5526	1.127e+06		23.5526	339092
																								23.5731	1.14333e+06		23.5731	332811
																								23.5935	1.16863e+06		23.5935	341046
																								23.614	1.20506e+06		23.614	357935
																								23.6344	1.22458e+06		23.6344	355981
																								23.6549	1.272e+06		23.6549	379709
																								23.6754	1.33893e+06		23.6754	388502
																								23.6958	1.39777e+06		23.6958	404832
																								23.7163	1.46139e+06		23.7163	433305
																								23.7367	1.5156e+06		23.7367	456475
																								23.7572	1.51892e+06		23.7572	520261
																								23.7776	1.51849e+06		23.7776	584186
																								23.7981	1.45242e+06		23.7981	640016
																								23.8185	1.40674e+06		23.8185	727948
																								23.839	1.38259e+06		23.839	739394
																								23.8594	1.36149e+06		23.8594	725994
																								23.8799	1.30655e+06		23.8799	653276
																								23.9004	1.26072e+06		23.9004	585582
																								23.9208	1.24207e+06		23.9208	533799
																								23.9413	1.21923e+06		23.9413	482296
																								23.9617	1.21186e+06		23.9617	451590
																								23.9822	1.2162e+06		23.9822	437074
																								24.0026	1.2042e+06		24.0026	441261
																								24.0231	1.20853e+06		24.0231	439167
																								24.0435	1.20983e+06		24.0435	436795
																								24.064	1.21446e+06		24.064	462895
																								24.0844	1.22212e+06		24.0844	449077
																								24.1049	1.22588e+06		24.1049	454939
																								24.1254	1.20102e+06		24.1254	459545
																								24.1458	1.23094e+06		24.1458	450194
																								24.1663	1.22993e+06		24.1663	452846
																								24.1867	1.24525e+06		24.1867	448240
																								24.2072	1.2386e+06		24.2072	447402
																								24.2276	1.24439e+06		24.2276	453683
																								24.2481	1.26072e+06		24.2481	467780
																								24.2685	1.27157e+06		24.2685	462756
																								24.289	1.28515e+06		24.289	478528
																								24.3095	1.28978e+06		24.3095	476294
																								24.3299	1.29209e+06		24.3299	490671
																								24.3504	1.30698e+06		24.3504	498068
																								24.3708	1.30858e+06		24.3708	513561
																								24.3913	1.33286e+06		24.3913	506303
																								24.4117	1.34703e+06		24.4117	513840
																								24.4322	1.33792e+06		24.4322	514957
																								24.4526	1.35325e+06		24.4526	522913
																								24.4731	1.37811e+06		24.4731	542453
																								24.4935	1.36828e+06		24.4935	561575
																								24.514	1.38708e+06		24.514	543988
																								24.5345	1.41006e+06		24.5345	565064
																								24.5549	1.40587e+06		24.5549	567158
																								24.5754	1.43956e+06		24.5754	588652
																								24.5958	1.44895e+06		24.5958	580417
																								24.6163	1.45546e+06		24.6163	608472
																								24.6367	1.48741e+06		24.6367	618103
																								24.6572	1.51921e+06		24.6572	640295
																								24.6776	1.53642e+06		24.6776	645599
																								24.6981	1.56548e+06		24.6981	668908
																								24.7186	1.57097e+06		24.7186	672956
																								24.739	1.60653e+06		24.739	695427
																								24.7595	1.62359e+06		24.7595	708129
																								24.7799	1.64094e+06		24.7799	719155
																								24.8004	1.64774e+06		24.8004	731996
																								24.8208	1.71886e+06		24.8208	773589
																								24.8413	1.75573e+06		24.8413	792292
																								24.8617	1.79577e+06		24.8617	820208
																								24.8822	1.82772e+06		24.8822	835142
																								24.9026	1.87384e+06		24.9026	878410
																								24.9231	1.92965e+06		24.9231	917491
																								24.9436	1.99832e+06		24.9436	933542
																								24.964	2.10327e+06		24.964	968715
																								24.9845	2.19855e+06		24.9845	1.03683e+06
																								25.0049	1.61622e+06		25.0049	825791
																								25.0254	1.70296e+06		25.0254	700173
																								25.0458	1.90536e+06		25.0458	881621
																								25.0663	2.0933e+06		25.0663	895578
																								25.0867	2.2957e+06		25.0867	1.06307e+06
																								25.1072	2.71495e+06		25.1072	839748
																								25.1277	2.77278e+06		25.1277	1.1189e+06
																								25.1481	2.55592e+06		25.1481	1.41201e+06
																								25.1686	3.09083e+06		25.1686	1.39805e+06
																								25.189	3.1342e+06		25.189	1.73303e+06
																								25.2095	3.58237e+06		25.2095	2.16571e+06
																								25.2299	3.29323e+06		25.2299	2.26341e+06
																								25.2504	3.539e+06		25.2504	2.84963e+06
																								25.2708	3.26431e+06		25.2708	2.6961e+06
																								25.2913	2.88843e+06		25.2913	3.32418e+06
																								25.3117	2.97517e+06		25.3117	3.31023e+06
																								25.3322	2.90289e+06		25.3322	2.7938e+06
																								25.3527	2.90289e+06		25.3527	2.91942e+06
																								25.3731	2.77278e+06		25.3731	2.82171e+06
																								25.3936	2.35352e+06		25.3936	2.20758e+06
																								25.414	2.36798e+06		25.414	2.1378e+06
																								25.4345	2.46918e+06		25.4345	1.6772e+06
																								25.4549	2.35352e+06		25.4549	1.91448e+06
																								25.4754	2.44027e+06		25.4754	1.80282e+06
																								25.4958	2.23787e+06		25.4958	1.60741e+06
																								25.5163	2.58484e+06		25.5163	1.49575e+06
																								25.5367	2.1945e+06		25.5367	1.60741e+06
																								25.5572	2.64266e+06		25.5572	1.59345e+06
																								25.5777	2.55592e+06		25.5777	1.71907e+06
																								25.5981	2.57038e+06		25.5981	1.78886e+06
																								25.6186	2.3969e+06		25.6186	1.5795e+06
																								25.639	2.70049e+06		25.639	1.5795e+06
																								25.6595	2.70049e+06		25.6595	1.53762e+06
																								25.6799	2.96072e+06		25.6799	1.85865e+06
																								25.7004	2.62821e+06		25.7004	1.6772e+06
																								25.7208	2.74386e+06		25.7208	1.6772e+06
																								25.7413	3.16311e+06		25.7413	2.06801e+06
																								25.7618	2.97517e+06		25.7618	1.94239e+06
																								25.7822	3.10529e+06		25.7822	1.85865e+06
																								25.8027	3.35106e+06		25.8027	2.12384e+06
																								25.8231	3.72694e+06		25.8231	2.17967e+06
																								25.8436	3.64019e+06		25.8436	2.48673e+06
																								25.864	4.26184e+06		25.864	2.47278e+06
																								25.8845	3.94379e+06		25.8845	2.50069e+06
																								25.9049	4.85458e+06		25.9049	2.9892e+06
																								25.9254	4.94132e+06		25.9254	2.50069e+06
																								25.9458	4.72447e+06		25.9458	3.10086e+06
																								25.9663	5.6208e+06		25.9663	3.50563e+06
																								25.9868	6.47376e+06		25.9868	4.04998e+06
																								26.0072	7.35564e+06		26.0072	3.88249e+06
																								26.0277	8.22305e+06		26.0277	4.31517e+06
																								26.0481	9.36515e+06		26.0481	5.06887e+06
																								26.0686	1.03482e+07		26.0686	5.30615e+06
																								26.089	1.2271e+07		26.089	5.52947e+06
																								26.1095	1.50178e+07		26.1095	6.95314e+06
																								26.1299	1.7808e+07		26.1299	8.11161e+06
																								26.1504	2.23764e+07		26.1504	9.64694e+06
																								26.1709	2.88387e+07		26.1709	1.17406e+07
																								26.1913	3.38986e+07		26.1913	1.3248e+07
																								26.2118	4.33824e+07		26.2118	1.69607e+07
																								26.2322	5.4283e+07		26.2322	2.0129e+07
																								26.2527	6.87978e+07		26.2527	2.45954e+07
																								26.2731	8.52932e+07		26.2731	3.20208e+07
																								26.2936	1.02642e+08		26.2936	4.07582e+07
																								26.314	1.16477e+08		26.314	5.07099e+07
																								26.3345	1.28997e+08		26.3345	6.39137e+07
																								26.3549	1.30674e+08		26.3549	7.9909e+07
																								26.3754	1.33767e+08		26.3754	9.66022e+07
																								26.3959	124110115		26.3959	1.14398e+08
																								26.4163	1.12212e+08		26.4163	1.26332e+08
																								26.4368	1.02367e+08		26.4368	1.33017e+08
																								26.4572	8.68256e+07		26.4572	1.32026e+08
																								26.4777	7.43059e+07		26.4777	1.25452e+08
																								26.4981	6.03693e+07		26.4981	1.10085e+08
																								26.5186	4.6693e+07		26.5186	9.3378e+07
																								26.539	3.64864e+07		26.539	7.30001e+07
																								26.5595	2.93158e+07		26.5595	5.72002e+07
																								26.58	2.17259e+07		26.58	4.32706e+07
																								26.6004	1.75912e+07		26.6004	3.16579e+07
																								26.6209	1.33842e+07		26.6209	2.39813e+07
																								26.6413	1.06229e+07		26.6413	1.88031e+07
																								26.6618	9.4519e+06		26.6618	1.41552e+07
																								26.6822	7.84717e+06		26.6822	1.02332e+07
																								26.7027	6.43039e+06		26.7027	9.59111e+06
																								26.7231	5.75091e+06		26.7231	7.28812e+06
																								26.7436	5.28829e+06		26.7436	6.05986e+06
																								26.764	4.92687e+06		26.764	5.90632e+06
																								26.7845	4.72447e+06		26.7845	4.81764e+06
																								26.805	4.18956e+06		26.805	4.59432e+06
																								26.8254	4.00162e+06		26.8254	4.18955e+06
																								26.8459	3.64019e+06		26.8459	3.39397e+06
																								26.8663	3.45225e+06		26.8663	3.31023e+06
																								26.8868	3.26431e+06		26.8868	2.86359e+06
																								26.9072	3.2354e+06		26.9072	2.7938e+06
																								26.9277	3.00409e+06		26.9277	2.44486e+06
																								26.9481	2.72941e+06		26.9481	2.38903e+06
																								26.9686	2.64266e+06		26.9686	2.01218e+06
																								26.989	2.85952e+06		26.989	1.91448e+06
																								27.0095	2.62821e+06		27.0095	2.04009e+06
																								27.03	2.61375e+06		27.03	1.78886e+06
																								27.0504	2.51255e+06		27.0504	1.70511e+06
																								27.0709	2.36798e+06		27.0709	1.80282e+06
																								27.0913	2.54147e+06		27.0913	1.35618e+06
																								27.1118	2.03547e+06		27.1118	1.23056e+06
																								27.1322	2.13667e+06		27.1322	1.62137e+06
																								27.1527	1.91982e+06		27.1527	1.38409e+06
																								27.1731	1.96319e+06		27.1731	1.45388e+06
																								27.1936	2.12221e+06		27.1936	1.3143e+06
																								27.2141	2.04993e+06		27.2141	1.37013e+06
																								27.2345	1.77525e+06		27.2345	1.20264e+06
																								27.255	1.80416e+06		27.255	993281
																								27.2754	1.70296e+06		27.2754	1.14681e+06
																								27.2959	1.91982e+06		27.2959	1.2166e+06
																								27.3163	2.03547e+06		27.3163	909536
																								27.3368	1.81862e+06		27.3368	1.03515e+06
																								27.3572	1.60176e+06		27.3572	1.13286e+06
																								27.3777	1.74633e+06		27.3777	742045
																								27.3981	1.74633e+06		27.3981	811833
																								27.4186	1.70296e+06		27.4186	993281
																								27.4391	1.47165e+06		27.4391	881621
																								27.4595	1.51502e+06		27.4595	923493
																								27.48	1.42828e+06		27.48	714130
																								27.5004	1.55839e+06		27.5004	811833
																								27.5209	1.61622e+06		27.5209	853706
																								27.5413	1.70296e+06		27.5413	853706
																								27.5618	1.44274e+06		27.5618	602470
																								27.5822	1.48611e+06		27.5822	797875
																								27.6027	1.28371e+06		27.6027	728088
																								27.6232	1.74633e+06		27.6232	728088
																								27.6436	1.58731e+06		27.6436	658300
																								27.6641	1.45719e+06		27.6641	574555
																								27.6845	1.38491e+06		27.6845	714130
																								27.705	1.51502e+06		27.705	490810
																								27.7254	1.34154e+06		27.7254	756003
																								27.7459	1.42828e+06		27.7459	462895
																								27.7663	1.28371e+06		27.7663	658300
																								27.7868	1.21142e+06		27.7868	546640
																								27.8072	1.26925e+06		27.8072	546640
																								27.8277	1.28371e+06		27.8277	448938
																								27.8482	1.16805e+06		27.8482	560598
																								27.8686	1.32708e+06		27.8686	616428
																								27.8891	1.21142e+06		27.8891	602470
																								27.9095	1.35599e+06		27.9095	546640
																								27.93	1.16805e+06		27.93	560598
																								27.9504	1.13914e+06		27.9504	448938
																								27.9709	1.32708e+06		27.9709	407065
																								27.9913	1.29817e+06		27.9913	281448
																								28.0118	1.40746e+06		28.0118	652717
																								28.0323	1.38621e+06		28.0323	640016
																								28.0527	1.36684e+06		28.0527	636248
																								28.0732	1.37088e+06		28.0732	620057
																								28.0936	1.33359e+06		28.0936	605401
																								28.1141	1.33677e+06		28.1141	584744
																								28.1345	1.31739e+06		28.1345	574416
																								28.155	1.31494e+06		28.155	567158
																								28.1754	1.29094e+06		28.1754	552223
																								28.1959	1.27836e+06		28.1959	532822
																								28.2163	1.26781e+06		28.2163	537289
																								28.2368	1.25812e+06		28.2368	509653
																								28.2573	1.26419e+06		28.2573	508397
																								28.2777	1.24598e+06		28.2777	494160
																								28.2982	1.24207e+06		28.2982	473782
																								28.3186	1.22978e+06		28.3186	476294
																								28.3391	1.21186e+06		28.3391	477132
																								28.3595	1.20767e+06		28.3595	466105
																								28.38	1.2068e+06		28.38	435120
																								28.4004	1.19393e+06		28.4004	453683
																								28.4209	1.18757e+06		28.4209	431910
																								28.4413	1.18482e+06		28.4413	420046
																								28.4618	1.18208e+06		28.4618	427722
																								28.4823	1.15779e+06		28.4823	423256
																								28.5027	1.15808e+06		28.5027	408740
																								28.5232	1.13914e+06		28.5232	400226
																								28.5436	1.15417e+06		28.5436	388083
																								28.5641	1.14781e+06		28.5641	378173
																								28.5845	1.12728e+06		28.5845	399528
																								28.605	1.12671e+06		28.605	379569
																								28.6254	1.1335e+06		28.6254	375103
																								28.6459	1.12035e+06		28.6459	363797
																								28.6664	1.11774e+06		28.6664	375800
																								28.6868	1.10806e+06		28.6868	365472
																								28.7073	1.10213e+06		28.7073	368403
																								28.7277	1.10358e+06		28.7277	354166
																								28.7482	1.10011e+06		28.7482	359749
																								28.7686	1.10141e+06		28.7686	364774
																								28.7891	1.0829e+06		28.7891	360726
																								28.8095	1.08926e+06		28.8095	350258
																								28.83	1.08478e+06		28.83	343279
																								28.8504	1.08247e+06		28.8504	338673
																								28.8709	1.08897e+06		28.8709	336580
																								28.8914	1.07582e+06		28.8914	321087
																								28.9118	1.07813e+06		28.9118	317179
																								28.9323	1.07105e+06		28.9323	315504
																								28.9527	1.06975e+06		28.9527	310619
																								28.9732	1.0563e+06		28.9732	313550
																								28.9936	1.0589e+06		28.9936	299034
																								29.0141	1.05442e+06		29.0141	304478
																								29.0345	1.05023e+06		29.0345	303361
																								29.055	1.04719e+06		29.055	289822
																								29.0755	1.0443e+06		29.0755	292474
																								29.0959	1.04792e+06		29.0959	294428
																								29.1164	1.04098e+06		29.1164	289822
																								29.1368	1.03852e+06		29.1368	291637
																								29.1573	1.02941e+06		29.1573	278517
																								29.1777	1.04184e+06		29.1777	289543
																								29.1982	1.03303e+06		29.1982	279912
																								29.2186	1.04141e+06		29.2186	290799
																								29.2391	1.03057e+06		29.2391	280750
																								29.2595	1.0297e+06		29.2595	292753
																								29.28	1.02753e+06		29.28	300569
																								29.3005	1.03606e+06		29.3005	309083
																								29.3209	1.03158e+06		29.3209	326670
																								29.3414	1.02609e+06		29.3414	331695
																								29.3618	1.02117e+06		29.3618	322064
																								29.3823	1.01293e+06		29.3823	308804
																								29.4027	1.00903e+06		29.4027	301267
																								29.4232	1.02132e+06		29.4232	287449
																								29.4436	1.01336e+06		29.4436	279075
																								29.4641	1.01423e+06		29.4641	268607
																								29.4846	1.01336e+06		29.4846	276981
																								29.505	1.01163e+06		29.505	259116
																								29.5255	1.00744e+06		29.5255	257301
																								29.5459	1.00686e+06		29.5459	255626
																								29.5664	1.01409e+06		29.5664	254510
																								29.5868	1.00238e+06		29.5868	246275
																								29.6073	1.00946e+06		29.6073	247810
																								29.6277	1.0164e+06		29.6277	247810
																								29.6482	1.01336e+06		29.6482	243902
																								29.6686	998328		29.6686	238738
																								29.6891	1.00267e+06		29.6891	240831
																								29.7096	1.00324e+06		29.7096	242227
																								29.73	991389		29.73	241948
																								29.7505	1.00628e+06		29.7505	247112
																								29.7709	1.00108e+06		29.7709	235946
																								29.7914	996738		29.7914	236504
																								29.8118	999919		29.8118	238738
																								29.8323	997317		29.8323	240552
																								29.8527	997317		29.8527	239296
																								29.8732	1.00165e+06		29.8732	231201
																								29.8936	992979		29.8936	240971
																								29.9141	993269		29.9141	235388
																								29.9346	993991		29.9346	232596
																								29.955	989221		29.955	222547
																								29.9755	996015		29.9755	225618
																								29.9959	991534		29.9959	227990
																								30.0164	998907		30.0164	233853
																								30.0368	997317		30.0368	231480
																								30.0573	991100		30.0573	230084
																								30.0777	992401		30.0777	228549
																								30.0982	989943		30.0982	232317
																								30.1187	988642		30.1187	229107
																								30.1391	985462		30.1391	226036
																								30.1596	986040		30.1596	224501
																								30.18	985173		30.18	227432
																								30.2005	974619		30.2005	236784
																								30.2209	988064		30.2209	228828
																								30.2414	985173		30.2414	229386
																								30.2618	977510		30.2618	226176
																								30.2823	981558		30.2823	227851
																								30.3027	978233		30.3027	224501
																								30.3232	978233		30.3232	228130
																								30.3437	973173		30.3437	228409
																								30.3641	978089		30.3641	223664
																								30.3846	977655		30.3846	222268
																								30.405	979245		30.405	217383
																								30.4255	978378		30.4255	228549
																								30.4459	970716		30.4459	210823
																								30.4664	969125		30.4664	218081
																								30.4868	977366		30.4868	225897
																								30.5073	977366		30.5073	211939
																								30.5278	974619		30.5278	211800
																								30.5482	972451		30.5482	212916
																								30.5687	960451		30.5687	214452
																								30.5891	971439		30.5891	209566
																								30.6096	969704		30.6096	212218
																								30.63	975197		30.63	219337
																								30.6505	969993		30.6505	217522
																								30.6709	965511		30.6709	214591
																								30.6914	973896		30.6914	211800
																								30.7118	969559		30.7118	210962
																								30.7323	977510		30.7323	209846
																								30.7528	964499		30.7528	209148
																								30.7732	971005		30.7732	214452
																								30.7937	967101		30.7937	214870
																								30.8141	965800		30.8141	209846
																								30.8346	974764		30.8346	208310
																								30.855	967680		30.855	212777
																								30.8755	963487		30.8755	222687
																								30.8959	969704		30.8959	222966
																								30.9164	975486		30.9164	223803
																								30.9369	960885		30.9369	209287
																								30.9573	962909		30.9573	210823
																								30.9778	963343		30.9778	222268
																								30.9982	967969		30.9982	210823
																								31.0187	962042		31.0187	207473
																								31.0391	958716		31.0391	203844
																								31.0596	963343		31.0596	203844
																								31.08	961463		31.08	206077
																								31.1005	962620		31.1005	210823
																								31.1209	962620		31.1209	201471
																								31.1414	953656		31.1414	208171
																								31.1619	967391		31.1619	204960
																								31.1823	965222		31.1823	203983
																								31.2028	960885		31.2028	204960
																								31.2232	971005		31.2232	214033
																								31.2437	964210		31.2437	207333
																								31.2641	957560		31.2641	206077
																								31.2846	957994		31.2846	197982
																								31.305	963198		31.305	202867
																								31.3255	961752		31.3255	212777
																								31.346	967535		31.346	207054
																								31.3664	965222		31.3664	200634
																								31.3869	964644		31.3869	206356
																								31.4073	963632		31.4073	207473
																								31.4278	971149		31.4278	206496
																								31.4482	973029		31.4482	196307
																								31.4687	969125		31.4687	198261
																								31.4891	972595		31.4891	197284
																								31.5096	976932		31.5096	199796
																								31.53	980546		31.53	196167
																								31.5505	974764		31.5505	200354
																								31.571	964499		31.571	195749
																								31.5914	966523		31.5914	199796
																								31.6119	952500		31.6119	195749
																								31.6323	966957		31.6323	200634
																								31.6528	963343		31.6528	199098
																								31.6732	950621		31.6732	201890
																								31.6937	953946		31.6937	196586
																								31.7141	956259		31.7141	203704
																								31.7346	953367		31.7346	195609
																								31.755	951777		31.755	203286
																								31.7755	954235		31.7755	206915
																								31.796	950476		31.796	204263
																								31.8164	945416		31.8164	205938
																								31.8369	955391		31.8369	205938
																								31.8573	955536		31.8573	206915
																								31.8778	945850		31.8778	202867
																								31.8982	946428		31.8982	209008
																								31.9187	954524		31.9187	206077
																								31.9391	948163		31.9391	201052
																								31.9596	950765		31.9596	197982
																								31.9801	952500		31.9801	198959
																								32.0005	944838		32.0005	200773
																								32.021	956114		32.021	200913
																								32.0414	939055		32.0414	194492
																								32.0619	937176		32.0619	195330
																								32.0823	949898		32.0823	191282
																								32.1028	945271		32.1028	198400
																								32.1232	948452		32.1232	193236
																								32.1437	940067		32.1437	188630
																								32.1641	941946		32.1641	191003
																								32.1846	944259		32.1846	193515
																								32.2051	945561		32.2051	189468
																								32.2255	942091		32.2255	186955
																								32.246	948886		32.246	190863
																								32.2664	947585		32.2664	193097
																								32.2869	947874		32.2869	195749
																								32.3073	941079		32.3073	191840
																								32.3278	946573		32.3278	195469
																								32.3482	946717		32.3482	190166
																								32.3687	944259		32.3687	192538
																								32.3892	946862		32.3892	191282
																								32.4096	945127		32.4096	192678
																								32.4301	937609		32.4301	196865
																								32.4505	941368		32.4505	191003
																								32.471	937465		32.471	186257
																								32.4914	941657		32.4914	190863
																								32.5119	946862		32.5119	194632
																								32.5323	946862		32.5323	191143
																								32.5528	936308		32.5528	182489
																								32.5732	938621		32.5732	190026
																								32.5937	946717		32.5937	189328
																								32.6142	938188		32.6142	187374
																								32.6346	937176		32.6346	183466
																								32.6551	944838		32.6551	193515
																								32.6755	943826		32.6755	184583
																								32.696	935441		32.696	188072
																								32.7164	949609		32.7164	185001
																								32.7369	942235		32.7369	186955
																								32.7573	934573		32.7573	185280
																								32.7778	937176		32.7778	186955
																								32.7983	941657		32.7983	186397
																								32.8187	941657		32.8187	185141
																								32.8392	939055		32.8392	191840
																								32.8596	949030		32.8596	190305
																								32.8801	937609		32.8801	193097
																								32.9005	932405		32.9005	191561
																								32.921	941657		32.921	180674
																								32.9414	938043		32.9414	186537
																								32.9619	938766		32.9619	184583
																								32.9823	938043		32.9823	189049
																								33.0028	941802		33.0028	187095
																								33.0233	935296		33.0233	187514
																								33.0437	942091		33.0437	187514
																								33.0642	938043		33.0642	188072
																								33.0846	936308		33.0846	179837
																								33.1051	940501		33.1051	188630
																								33.1255	937898		33.1255	191003
																								33.146	937320		33.146	188770
																								33.1664	938477		33.1664	182349
																								33.1869	936886		33.1869	177604
																								33.2073	938332		33.2073	187514
																								33.2278	935874		33.2278	184164
																								33.2483	933561		33.2483	187095
																								33.2687	936886		33.2687	187374
																								33.2892	938766		33.2892	184024
																								33.3096	937754		33.3096	186257
																								33.3301	938043		33.3301	181791
																								33.3505	932260		33.3505	179837
																								33.371	932983		33.371	185699
																								33.3914	937754		33.3914	184164
																								33.4119	932838		33.4119	185280
																								33.4324	929513		33.4324	185978
																								33.4528	934573		33.4528	178162
																								33.4733	935296		33.4733	184862
																								33.4937	933561		33.4937	192957
																								33.5142	934573		33.5142	183187
																								33.5346	939199		33.5346	180116
																								33.5551	936164		33.5551	182908
																								33.5755	932838		33.5755	181651
																								33.596	937320		33.596	181931
																								33.6164	937465		33.6164	188770
																								33.6369	926767		33.6369	186676
																								33.6574	931971		33.6574	190724
																								33.6778	932694		33.6778	186118
																								33.6983	927778		33.6983	191561
																								33.7187	930959		33.7187	184164
																								33.7392	929802		33.7392	187932
																								33.7596	936453		33.7596	185141
																								33.7801	929080		33.7801	187653
																								33.8005	931104		33.8005	184164
																								33.821	933272		33.821	187234
																								33.8415	931826		33.8415	192678
																								33.8619	934718		33.8619	184722
																								33.8824	935730		33.8824	193097
																								33.9028	927923		33.9028	186397
																								33.9233	932983		33.9233	190445
																								33.9437	935152		33.9437	189886
																								33.9642	939055		33.9642	186816
																								33.9846	929369		33.9846	189328
																								34.0051	927345		34.0051	190584
																								34.0255	934718		34.0255	192538
																								34.046	928212		34.046	187932
																								34.0665	933995		34.0665	184024
																								34.0869	933706		34.0869	181233
																								34.1074	932549		34.1074	193515
																								34.1278	926044		34.1278	177743
																								34.1483	929080		34.1483	183466
																								34.1687	930381		34.1687	177464
																								34.1892	929513		34.1892	182489
																								34.2096	927345		34.2096	177604
																								34.2301	935585		34.2301	177604
																								34.2506	933128		34.2506	182349
																								34.271	932983		34.271	179837
																								34.2915	929802		34.2915	178581
																								34.3119	930959		34.3119	177045
																								34.3324	925610		34.3324	185978
																								34.3528	934429		34.3528	173137
																								34.3733	929224		34.3733	175789
																								34.3937	933417		34.3937	177743
																								34.4142	930959		34.4142	184303
																								34.4346	922863		34.4346	176068
																								34.4551	928790		34.4551	175929
																								34.4756	926911		34.4756	174114
																								34.496	931826		34.496	176906
																								34.5165	932549		34.5165	175371
																								34.5369	925032		34.5369	177325
																								34.5574	930959		34.5574	178860
																								34.5778	926044		34.5778	175789
																								34.5983	926333		34.5983	182768
																								34.6187	929224		34.6187	180674
																								34.6392	920695		34.6392	181093
																								34.6596	935441		34.6596	179837
																								34.6801	928790		34.6801	179000
																								34.7006	931682		34.7006	182628
																								34.721	932405		34.721	186537
																								34.7415	928646		34.7415	179000
																								34.7619	923152		34.7619	189886
																								34.7824	933561		34.7824	180954
																								34.8028	928212		34.8028	179977
																								34.8233	922285		34.8233	179000
																								34.8437	927923		34.8437	175789
																								34.8642	931537		34.8642	179139
																								34.8847	931248		34.8847	172439
																								34.9051	927634		34.9051	178860
																								34.9256	932260		34.9256	176487
																								34.946	927056		34.946	185839
																								34.9665	926767		34.9665	175510
																								34.9869	928646		34.9869	171742
																								35.0074	930236		35.0074	178581
																								35.0278	924309		35.0278	182908
																								35.0483	922285		35.0483	172021
																								35.0687	925899		35.0687	178441
																								35.0892	927778		35.0892	184583
																								35.1097	923731		35.1097	175371
																								35.1301	919104		35.1301	181791
																								35.1506	924743		35.1506	187932
																								35.171	924164		35.171	201611
																								35.1915	934429		35.1915	202727
																								35.2119	928212		35.2119	206775
																								35.2324	926044		35.2324	197144
																								35.2528	929658		35.2528	200215
																								35.2733	917948		35.2733	200634
																								35.2938	920261		35.2938	193794
																								35.3142	926333		35.3142	188491
																								35.3347	926767		35.3347	186397
																								35.3551	930814		35.3551	190445
																								35.3756	928357		35.3756	179977
																								35.396	927489		35.396	185978
																								35.4165	930381		35.4165	181931
																								35.4369	931537		35.4369	184583
																								35.4574	928501		35.4574	179000
																								35.4778	927056		35.4778	182070
																								35.4983	921417		35.4983	182489
																								35.5188	919249		35.5188	181512
																								35.5392	925321		35.5392	181093
																								35.5597	926044		35.5597	177185
																								35.5801	933272		35.5801	176208
																								35.6006	926188		35.6006	171462
																								35.621	925321		35.621	173417
																								35.6415	924598		35.6415	172858
																								35.6619	927778		35.6619	172579
																								35.6824	925610		35.6824	174673
																								35.7029	924164		35.7029	177325
																								35.7233	920984		35.7233	177743
																								35.7438	924887		35.7438	181233
																								35.7642	922140		35.7642	169648
																								35.7847	926477		35.7847	172021
																								35.8051	921562		35.8051	177464
																								35.8256	922574		35.8256	175929
																								35.846	918092		35.846	166159
																								35.8665	926477		35.8665	173556
																								35.8869	920839		35.8869	179139
																								35.9074	928068		35.9074	171044
																								35.9279	920839		35.9279	179697
																								35.9483	922574		35.9483	173835
																								35.9688	920116		35.9688	173137
																								35.9892	927489		35.9892	177185
																								36.0097	925465		36.0097	173696
																								36.0301	927345		36.0301	179279
																								36.0506	923875		36.0506	173277
																								36.071	924598		36.071	168113
																								36.0915	923152		36.0915	175650
																								36.1119	925465		36.1119	176487
																								36.1324	920695		36.1324	172579
																								36.1529	926622		36.1529	176766
																								36.1733	928357		36.1733	168392
																								36.1938	922140		36.1938	173835
																								36.2142	925899		36.2142	168950
																								36.2347	927345		36.2347	169369
																								36.2551	924020		36.2551	175091
																								36.2756	921851		36.2756	177185
																								36.296	921417		36.296	170625
																								36.3165	920116		36.3165	178022
																								36.337	927634		36.337	170765
																								36.3574	926044		36.3574	171044
																								36.3779	921707		36.3779	173417
																								36.3983	924309		36.3983	175371
																								36.4188	919683		36.4188	174394
																								36.4392	921707		36.4392	176487
																								36.4597	920695		36.4597	172160
																								36.4801	927634		36.4801	174114
																								36.5006	914189		36.5006	174673
																								36.521	925032		36.521	169369
																								36.5415	922429		36.5415	171742
																								36.562	921273		36.562	175231
																								36.5824	921562		36.5824	174254
																								36.6029	922719		36.6029	172719
																								36.6233	919683		36.6233	168671
																								36.6438	925755		36.6438	174533
																								36.6642	919249		36.6642	178860
																								36.6847	923586		36.6847	175789
																								36.7051	916647		36.7051	175789
																								36.7256	922140		36.7256	177604
																								36.7461	922863		36.7461	176487
																								36.7665	926767		36.7665	178022
																								36.787	925321		36.787	172021
																								36.8074	915779		36.8074	179279
																								36.8279	921128		36.8279	168671
																								36.8483	924453		36.8483	165879
																								36.8688	920839		36.8688	171881
																								36.8892	924453		36.8892	172021
																								36.9097	919683		36.9097	173696
																								36.9301	919683		36.9301	167136
																								36.9506	919249		36.9506	175371
																								36.9711	916213		36.9711	173975
																								36.9915	927345		36.9915	172021
																								37.012	922285		37.012	168392
																								37.0324	918960		37.0324	171742
																								37.0529	918237		37.0529	166019
																								37.0733	919249		37.0733	171183
																								37.0938	913611		37.0938	174394
																								37.1142	923297		37.1142	165879
																								37.1347	919683		37.1347	173696
																								37.1552	922574		37.1552	169090
																								37.1756	916647		37.1756	170625
																								37.1961	916502		37.1961	169927
																								37.2165	926188		37.2165	169788
																								37.237	920405		37.237	172858
																								37.2574	922429		37.2574	174952
																								37.2779	916068		37.2779	169788
																								37.2983	922863		37.2983	169648
																								37.3188	922719		37.3188	166856
																								37.3392	921417		37.3392	164065
																								37.3597	918092		37.3597	177185
																								37.3802	918960		37.3802	170625
																								37.4006	923586		37.4006	168531
																								37.4211	923875		37.4211	170765
																								37.4415	925032		37.4415	166298
																								37.462	921273		37.462	166717
																								37.4824	918960		37.4824	173835
																								37.5029	915779		37.5029	169648
																								37.5233	921996		37.5233	173975
																								37.5438	918960		37.5438	169788
																								37.5642	918381		37.5642	173835
																								37.5847	926188		37.5847	167833
																								37.6052	918092		37.6052	168950
																								37.6256	917225		37.6256	171183
																								37.6461	922863		37.6461	173137
																								37.6665	922863		37.6665	171323
																								37.687	919827		37.687	171462
																								37.7074	918092		37.7074	176348
																								37.7279	919538		37.7279	168531
																								37.7483	915490		37.7483	172021
																								37.7688	921996		37.7688	172579
																								37.7893	919972		37.7893	171602
																								37.8097	922285		37.8097	171462
																								37.8302	920116		37.8302	188770
																								37.8506	919972		37.8506	180674
																								37.8711	920116		37.8711	179139
																								37.8915	915924		37.8915	174254
																								37.912	920984		37.912	172579
																								37.9324	919104		37.9324	174533
																								37.9529	912599		37.9529	175091
																								37.9733	921128		37.9733	172300
																								37.9938	914189		37.9938	173556
																								38.0143	911876		38.0143	174812
																								38.0347	918092		38.0347	170206
																								38.0552	915201		38.0552	170904
																								38.0756	914478		38.0756	171323
																								38.0961	916647		38.0961	173277
																								38.1165	922863		38.1165	170346
																								38.137	920405		38.137	172021
																								38.1574	917514		38.1574	168392
																								38.1779	914478		38.1779	169927
																								38.1984	918960		38.1984	173556
																								38.2188	912888		38.2188	167833
																								38.2393	918092		38.2393	170485
																								38.2597	923008		38.2597	171742
																								38.2802	910719		38.2802	175789
																								38.3006	919538		38.3006	168392
																								38.3211	921273		38.3211	170485
																								38.3415	917080		38.3415	170206
																								38.362	914478		38.362	173137
																								38.3824	916791		38.3824	170346
																								38.4029	919538		38.4029	169927
																								38.4234	918671		38.4234	171602
																								38.4438	911153		38.4438	169927
																								38.4643	923008		38.4643	169369
																								38.4847	914623		38.4847	168950
																								38.5052	914767		38.5052	165461
																								38.5256	923152		38.5256	167275
																								38.5461	917080		38.5461	166856
																								38.5665	916502		38.5665	163228
																								38.587	915924		38.587	172021
																								38.6075	923586		38.6075	168531
																								38.6279	916502		38.6279	172858
																								38.6484	914912		38.6484	171462
																								38.6688	915635		38.6688	173696
																								38.6893	917803		38.6893	176766
																								38.7097	912165		38.7097	167554
																								38.7302	913322		38.7302	166996
																								38.7506	921417		38.7506	168392
																								38.7711	914623		38.7711	168811
																								38.7915	920116		38.7915	169648
																								38.812	919393		38.812	168392
																								38.8325	915635		38.8325	167136
																								38.8529	916068		38.8529	166717
																								38.8734	914478		38.8734	169229
																								38.8938	916502		38.8938	172719
																								38.9143	917659		38.9143	169090
																								38.9347	919972		38.9347	165879
																								38.9552	916502		38.9552	171044
																								38.9756	916502		38.9756	168531
																								38.9961	917080		38.9961	169369
																								39.0165	916502		39.0165	181651
																								39.037	923875		39.037	182908
																								39.0575	913900		39.0575	185839
																								39.0779	912743		39.0779	177464
																								39.0984	911008		39.0984	192957
																								39.1188	916502		39.1188	184862
																								39.1393	910430		39.1393	186397
																								39.1597	914767		39.1597	194213
																								39.1802	920116		39.1802	191282
																								39.2006	924598		39.2006	187374
																								39.2211	913032		39.2211	194492
																								39.2416	921707		39.2416	189188
																								39.262	914189		39.262	183885
																								39.2825	917948		39.2825	187374
																								39.3029	915779		39.3029	179697
																								39.3234	917225		39.3234	179000
																								39.3438	919827		39.3438	172858
																								39.3643	922429		39.3643	178162
																								39.3847	908840		39.3847	180256
																								39.4052	915635		39.4052	173137
																								39.4256	912599		39.4256	167833
																								39.4461	919827		39.4461	169369
																								39.4666	920839		39.4666	166298
																								39.487	916502		39.487	171881
																								39.5075	913322		39.5075	173277
																								39.5279	922140		39.5279	170485
																								39.5484	919393		39.5484	173556
																								39.5688	918815		39.5688	168392
																								39.5893	914767		39.5893	167554
																								39.6097	911298		39.6097	171742
																								39.6302	916647		39.6302	164065
																								39.6507	916068		39.6507	163507
																								39.6711	911298		39.6711	164344
																								39.6916	912165		39.6916	167833
																								39.712	916068		39.712	164763
																								39.7325	915779		39.7325	166019
																								39.7529	915779		39.7529	168392
																								39.7734	914478		39.7734	166438
																								39.7938	922429		39.7938	168950
																								39.8143	916213		39.8143	169927
																								39.8347	918815		39.8347	174254
																								39.8552	916068		39.8552	175929
																								39.8757	912599		39.8757	172160
																								39.8961	909996		39.8961	169927
																								39.9166	915201		39.9166	172858
																								39.937	916647		39.937	174533
																								39.9575	918671		39.9575	169927
																								39.9779	918092		39.9779	169648
																								39.9984	912599		39.9984	173835
																								40.0188	915345		40.0188	173975
																								40.0393	913755		40.0393	166856
																								40.0598	919538		40.0598	166717
																								40.0802	912165		40.0802	174394
																								40.1007	925321		40.1007	164344
																								40.1211	919249		40.1211	169090
																								40.1416	915924		40.1416	167973
																								40.162	919827		40.162	172858
																								40.1825	915056		40.1825	169788
																								40.2029	918381		40.2029	164623
																								40.2234	913032		40.2234	165600
																								40.2438	916357		40.2438	170485
																								40.2643	915924		40.2643	172719
																								40.2848	914189		40.2848	173556
																								40.3052	916936		40.3052	175510
																								40.3257	914044		40.3257	174812
																								40.3461	912888		40.3461	179558
																								40.3666	917514		40.3666	174114
																								40.387	914478		40.387	170067
																								40.4075	917514		40.4075	169369
																								40.4279	919683		40.4279	177325
																								40.4484	915635		40.4484	171044
																								40.4688	915056		40.4688	174394
																								40.4893	922285		40.4893	175650
																								40.5098	917948		40.5098	172579
																								40.5302	915490		40.5302	172579
																								40.5507	917080		40.5507	163925
																								40.5711	913032		40.5711	169648
																								40.5916	915345		40.5916	170625
																								40.612	913755		40.612	169369
																								40.6325	919249		40.6325	164484
																								40.6529	913466		40.6529	171323
																								40.6734	917803		40.6734	170904
																								40.6939	918526		40.6939	167973
																								40.7143	916502		40.7143	173975
																								40.7348	909274		40.7348	167973
																								40.7552	921707		40.7552	173277
																								40.7757	920116		40.7757	169508
																								40.7961	914767		40.7961	169090
																								40.8166	916502		40.8166	169090
																								40.837	915490		40.837	173417
																								40.8575	917948		40.8575	164065
																								40.8779	912020		40.8779	164763
																								40.8984	919249		40.8984	168671
																								40.9189	914478		40.9189	170067
																								40.9393	918671		40.9393	166298
																								40.9598	909852		40.9598	165879
																								40.9802	916936		40.9802	170904
																								41.0007	913466		41.0007	165740
																								41.0211	916647		41.0211	166159
																								41.0416	917659		41.0416	171044
																								41.062	914044		41.062	167275
																								41.0825	913755		41.0825	164205
																								41.103	924887		41.103	166996
																								41.1234	918381		41.1234	167833
																								41.1439	915201		41.1439	166019
																								41.1643	916647		41.1643	168671
																								41.1848	914912		41.1848	172300
																								41.2052	914189		41.2052	166019
																								41.2257	913755		41.2257	171183
																								41.2461	915056		41.2461	171323
																								41.2666	918526		41.2666	167833
																								41.287	912310		41.287	170904
																								41.3075	920116		41.3075	165879
																								41.328	921562		41.328	173277
																								41.3484	915201		41.3484	165740
																								41.3689	916791		41.3689	173975
																								41.3893	917514		41.3893	166996
																								41.4098	921417		41.4098	167833
																								41.4302	916791		41.4302	167973
																								41.4507	922863		41.4507	170067
																								41.4711	919104		41.4711	174394
																								41.4916	915056		41.4916	183885
																								41.5121	920405		41.5121	191701
																								41.5325	916068		41.5325	201332
																								41.553	913032		41.553	199936
																								41.5734	923152		41.5734	191003
																								41.5939	915635		41.5939	185839
																								41.6143	912020		41.6143	180116
																								41.6348	923875		41.6348	182908
																								41.6552	915779		41.6552	184583
																								41.6757	919393		41.6757	180535
																								41.6961	913611		41.6961	177464
																								41.7166	921996		41.7166	172858
																								41.7371	911008		41.7371	171323
																								41.7575	917659		41.7575	165740
																								41.778	918960		41.778	178581
																								41.7984	917803		41.7984	164763
																								41.8189	916791		41.8189	170206
																								41.8393	913177		41.8393	166996
																								41.8598	919249		41.8598	166159
																								41.8802	916936		41.8802	170067
																								41.9007	921562		41.9007	168950
																								41.9211	921707		41.9211	171323
																								41.9416	912599		41.9416	165879
																								41.9621	923008		41.9621	167136
																								41.9825	924453		41.9825	174812
																								42.003	925176		42.003	169369
																								42.0234	920550		42.0234	167694
																								42.0439	918671		42.0439	175231
																								42.0643	917369		42.0643	169369
																								42.0848	919538		42.0848	164484
																								42.1052	919972		42.1052	170765
																								42.1257	926188		42.1257	175789
																								42.1462	920550		42.1462	168392
																								42.1666	928646		42.1666	176766
																								42.1871	933272		42.1871	174254
																								42.2075	929513		42.2075	174394
																								42.228	934429		42.228	176208
																								42.2484	941946		42.2484	183326
																								42.2689	943247		42.2689	181931
																								42.2893	942380		42.2893	184583
																								42.3098	941223		42.3098	187234
																								42.3302	944549		42.3302	186676
																								42.3507	954090		42.3507	196865
																								42.3712	946862		42.3712	197423
																								42.3916	944404		42.3916	195469
																								42.4121	945850		42.4121	192817
																								42.4325	943537		42.4325	193934
																								42.453	941946		42.453	194771
																								42.4734	940501		42.4734	188491
																								42.4939	932549		42.4939	191143
																								42.5143	940790		42.5143	191143
																								42.5348	944549		42.5348	195051
																								42.5553	941368		42.5553	188770
																								42.5757	933995		42.5757	188211
																								42.5962	944693		42.5962	186955
																								42.6166	939055		42.6166	189747
																								42.6371	935441		42.6371	190166
																								42.6575	939055		42.6575	186676
																								42.678	935441		42.678	193655
																								42.6984	934284		42.6984	196028
																								42.7189	938621		42.7189	197144
																								42.7393	938621		42.7393	189607
																								42.7598	941802		42.7598	190863
																								42.7803	942091		42.7803	189188
																								42.8007	941802		42.8007	186257
																								42.8212	934862		42.8212	187932
																								42.8416	947585		42.8416	190445
																								42.8621	940501		42.8621	186816
																								42.8825	944259		42.8825	181093
																								42.903	944838		42.903	185699
																								42.9234	947006		42.9234	185001
																								42.9439	939344		42.9439	188770
																								42.9644	941368		42.9644	184583
																								42.9848	941657		42.9848	183047
																								43.0053	944404		43.0053	184862
																								43.0257	946428		43.0257	180814
																								43.0462	946283		43.0462	182908
																								43.0666	943247		43.0666	181931
																								43.0871	943537		43.0871	182070
																								43.1075	944404		43.1075	182349
																								43.128	945561		43.128	187514
																								43.1484	951488		43.1484	185839
																								43.1689	938766		43.1689	189328
																								43.1894	944693		43.1894	184722
																								43.2098	942380		43.2098	188491
																								43.2303	943392		43.2303	188630
																								43.2507	947729		43.2507	189468
																								43.2712	952934		43.2712	186397
																								43.2916	946573		43.2916	188211
																								43.3121	949030		43.3121	183326
																								43.3325	945271		43.3325	192957
																								43.353	943970		43.353	194074
																								43.3734	949175		43.3734	188770
																								43.3939	950187		43.3939	193934
																								43.4144	954813		43.4144	192678
																								43.4348	954090		43.4348	192120
																								43.4553	945705		43.4553	196307
																								43.4757	947874		43.4757	197005
																								43.4962	948018		43.4962	196865
																								43.5166	953801		43.5166	190724
																								43.5371	952789		43.5371	193236
																								43.5575	954235		43.5575	192957
																								43.578	948597		43.578	193515
																								43.5985	947874		43.5985	195469
																								43.6189	951199		43.6189	197703
																								43.6394	946283		43.6394	190724
																								43.6598	942669		43.6598	194771
																								43.6803	956259		43.6803	195469
																								43.7007	954958		43.7007	193515
																								43.7212	947006		43.7212	189049
																								43.7416	948886		43.7416	190166
																								43.7621	950765		43.7621	192399
																								43.7825	949319		43.7825	192120
																								43.803	954379		43.803	199238
																								43.8235	958283		43.8235	191143
																								43.8439	953078		43.8439	202309
																								43.8644	953801		43.8644	192538
																								43.8848	954235		43.8848	200215
																								43.9053	957126		43.9053	201332
																								43.9257	948886		43.9257	194911
																								43.9462	956837		43.9462	200494
																								43.9666	962475		43.9666	201332
																								43.9871	955391		43.9871	196865
																								44.0076	958716		44.0076	207612
																								44.028	956982		44.028	201611
																								44.0485	963198		44.0485	197284
																								44.0689	948886		44.0689	196865
																								44.0894	951632		44.0894	203006
																								44.1098	955970		44.1098	200634
																								44.1303	952500		44.1303	201750
																								44.1507	958861		44.1507	195051
																								44.1712	960307		44.1712	197563
																								44.1916	954813		44.1916	194911
																								44.2121	959150		44.2121	190166
																								44.2326	950331		44.2326	203286
																								44.253	954958		44.253	198819
																								44.2735	956837		44.2735	201052
																								44.2939	960885		44.2939	197563
																								44.3144	959295		44.3144	199238
																								44.3348	966234		44.3348	200215
																								44.3553	959295		44.3553	194213
																								44.3757	956403		44.3757	197982
																								44.3962	960740		44.3962	196028
																								44.4167	961608		44.4167	197842
																								44.4371	963198		44.4371	201052
																								44.4576	967246		44.4576	196307
																								44.478	960451		44.478	194353
																								44.4985	957415		44.4985	190305
																								44.5189	956982		44.5189	193934
																								44.5394	960307		44.5394	197005
																								44.5598	956403		44.5598	193376
																								44.5803	957704		44.5803	196726
																								44.6007	959873		44.6007	194771
																								44.6212	957994		44.6212	199517
																								44.6417	957994		44.6417	192259
																								44.6621	962764		44.6621	188630
																								44.6826	955825		44.6826	194074
																								44.703	956259		44.703	187653
																								44.7235	953078		44.7235	190724
																								44.7439	955536		44.7439	191561
																								44.7644	962475		44.7644	191980
																								44.7848	956548		44.7848	191422
																								44.8053	951343		44.8053	194353
																								44.8257	949464		44.8257	195888
																								44.8462	949753		44.8462	197703
																								44.8667	953078		44.8667	194632
																								44.8871	947295		44.8871	191422
																								44.9076	953512		44.9076	184862
																								44.928	944549		44.928	194492
																								44.9485	952934		44.9485	197284
																								44.9689	951054		44.9689	191003
																								44.9894	944404		44.9894	185420
																								45.0098	948597		45.0098	193794
																								45.0303	947006		45.0303	181512
																								45.0508	944982		45.0508	189607
																								45.0712	944549		45.0712	187374
																								45.0917	953078		45.0917	190166
																								45.1121	940501		45.1121	194074
																								45.1326	948597		45.1326	184024
																								45.153	944693		45.153	193236
																								45.1735	955102		45.1735	185560
																								45.1939	946573		45.1939	189049
																								45.2144	940790		45.2144	189747
																								45.2348	941513		45.2348	190026
																								45.2553	941513		45.2553	183466
																								45.2758	945127		45.2758	187095
																								45.2962	951488		45.2962	184024
																								45.3167	945994		45.3167	183605
																								45.3371	943103		45.3371	190166
																								45.3576	946139		45.3576	192538
																								45.378	944982		45.378	186676
																								45.3985	945271		45.3985	185280
																								45.4189	939489		45.4189	184722
																								45.4394	947585		45.4394	187234
																								45.4599	942814		45.4599	189886
																								45.4803	935441		45.4803	190863
																								45.5008	937176		45.5008	187374
																								45.5212	944404		45.5212	185560
																								45.5417	940356		45.5417	183885
																								45.5621	940501		45.5621	187095
																								45.5826	942235		45.5826	187514
																								45.603	937465		45.603	186537
																								45.6235	937320		45.6235	191840
																								45.6439	938910		45.6439	188770
																								45.6644	939922		45.6644	189468
																								45.6849	941223		45.6849	181931
																								45.7053	939344		45.7053	180395
																								45.7258	940067		45.7258	188072
																								45.7462	941223		45.7462	183605
																								45.7667	938188		45.7667	178022
																								45.7871	941223		45.7871	183745
																								45.8076	942669		45.8076	191282
																								45.828	936742		45.828	180814
																								45.8485	936019		45.8485	193236
[truncated: 693 more rows]

## Sheet: Figure 2
																	0 s		0.25 s		0.55 s		0.7s		0.95 s
Figure 2a	t	T		Figure 2b	t	normalized height		Figure 2c	t	density	SD	t	size	SD		Figure 2e	2theta	intensity	2theta	intensity	2theta	intensity	2theta	intensity	2theta	intensity
	0	23.9			0	1			0	0	0	0.95	0.854	0.1645			5	3.5644e+06	5	2.93753e+06	5	2.20475e+06	5	1.5753e+06	5	492206
	0.067	49.1			0.05	0.978575			0.25	1	1	0.85	0.705	0.112237			5.02045	3.56541e+06	5.02045	2.94247e+06	5.02045	2.20483e+06	5.02045	1.56904e+06	5.02045	481877
	0.134	84.9			0.1	0.938544			0.4	4.9426	0.90303	0.7	0.376	0.0706021			5.04091	3.55399e+06	5.04091	2.91983e+06	5.04091	2.1927e+06	5.04091	1.55841e+06	5.04091	466105
	0.234	110			0.15	0.894689			0.55	6.6435	0.812121	0.55	0.1575	0.0666649			5.06136	3.5644e+06	5.06136	2.92546e+06	5.06136	2.19253e+06	5.06136	1.54697e+06	5.06136	474061
	0.3	116			0.2	0.856455			0.7	4.22659	0.612121	0.4	0.16	0.0542349			5.08182	3.54893e+06	5.08182	2.89391e+06	5.08182	2.19099e+06	5.08182	1.53253e+06	5.08182	480900
	0.367	118			0.25	0.803463			0.85	2.01511	0.30303	0.25	0.14	0.0585998			5.10227	3.55067e+06	5.10227	2.90625e+06	5.10227	2.18817e+06	5.10227	1.53335e+06	5.10227	482854
	0.433	118			0.3	0.735727			0.95	1.81269	0.169697	0	0	0			5.12273	3.52132e+06	5.12273	2.90886e+06	5.12273	2.17903e+06	5.12273	1.53634e+06	5.12273	466664
	0.5	121			0.35	0.631931											5.14318	3.53953e+06	5.14318	2.88705e+06	5.14318	2.18125e+06	5.14318	1.53226e+06	5.14318	467083
	0.567	136			0.4	0.485773											5.16364	3.51915e+06	5.16364	2.89254e+06	5.16364	2.18441e+06	5.16364	1.53607e+06	5.16364	452985
	0.634	158			0.45	0.38704											5.18409	3.51756e+06	5.18409	2.89843e+06	5.18409	2.17125e+06	5.18409	1.52163e+06	5.18409	453125
	0.701	180			0.5	0.267458											5.20455	3.51452e+06	5.20455	2.88801e+06	5.20455	2.17022e+06	5.20455	1.51019e+06	5.20455	451450
	0.767	201			0.55	0.219163											5.225	3.5044e+06	5.225	2.88417e+06	5.225	2.1645e+06	5.225	1.47723e+06	5.225	443494
	0.834	223			0.6	0.191167											5.24546	3.4898e+06	5.24546	2.87347e+06	5.24546	2.15612e+06	5.24546	1.47886e+06	5.24546	437632
	0.9	254			0.65	0.155461											5.26591	3.51048e+06	5.26591	2.86771e+06	5.26591	2.15057e+06	5.26591	1.49003e+06	5.26591	447123
	0.967	287			0.7	0.115694											5.28637	3.49934e+06	5.28637	2.85523e+06	5.28637	2.15193e+06	5.28637	1.48022e+06	5.28637	443634
					0.75	0.0625419											5.30682	3.49327e+06	5.30682	2.85344e+06	5.30682	2.1492e+06	5.30682	1.48676e+06	5.30682	428141
					0.8	0.0540167											5.32728	3.49212e+06	5.32728	2.85029e+06	5.32728	2.15125e+06	5.32728	1.46905e+06	5.32728	434562
					0.85	0.0386405											5.34773	3.47188e+06	5.34773	2.84549e+06	5.34773	2.14014e+06	5.34773	1.45761e+06	5.34773	423535
					0.9	0.0133623											5.36819	3.47419e+06	5.36819	2.86071e+06	5.36819	2.13741e+06	5.36819	1.45761e+06	5.36819	409717
					0.95	0.00347322											5.38864	3.47477e+06	5.38864	2.83808e+06	5.38864	2.13382e+06	5.38864	1.45325e+06	5.38864	418650
																	5.4091	3.46363e+06	5.4091	2.84357e+06	5.4091	2.13228e+06	5.4091	1.44917e+06	5.4091	407484
																	5.42955	3.45612e+06	5.42955	2.83492e+06	5.42955	2.13459e+06	5.42955	1.46388e+06	5.42955	404832
																	5.45001	3.45323e+06	5.45001	2.82834e+06	5.45001	2.13168e+06	5.45001	1.45298e+06	5.45001	412788
																	5.47046	3.4606e+06	5.47046	2.82807e+06	5.47046	2.14091e+06	5.47046	1.41811e+06	5.47046	403157
																	5.49092	3.45091e+06	5.49092	2.82066e+06	5.49092	2.12886e+06	5.49092	1.46252e+06	5.49092	404692
																	5.51137	3.44701e+06	5.51137	2.82134e+06	5.51137	2.12536e+06	5.51137	1.43827e+06	5.51137	411532
																	5.53183	3.43458e+06	5.53183	2.81997e+06	5.53183	2.12382e+06	5.53183	1.43582e+06	5.53183	413765
																	5.55228	3.43689e+06	5.55228	2.82231e+06	5.55228	2.11681e+06	5.55228	1.42165e+06	5.55228	401901
																	5.57274	3.44513e+06	5.57274	2.82299e+06	5.57274	2.11271e+06	5.57274	1.42301e+06	5.57274	391991
																	5.59319	3.43082e+06	5.59319	2.81051e+06	5.59319	2.10613e+06	5.59319	1.40176e+06	5.59319	408182
																	5.61365	3.42214e+06	5.61365	2.81764e+06	5.61365	2.11416e+06	5.61365	1.40776e+06	5.61365	396876
																	5.6341	3.42865e+06	5.6341	2.81339e+06	5.6341	2.11835e+06	5.6341	1.42247e+06	5.6341	399668
																	5.65456	3.40986e+06	5.65456	2.79487e+06	5.65456	2.10373e+06	5.65456	1.41893e+06	5.65456	390037
																	5.67501	3.4087e+06	5.67501	2.80296e+06	5.67501	2.10579e+06	5.67501	1.39359e+06	5.67501	390177
																	5.69547	3.40436e+06	5.69547	2.79652e+06	5.69547	2.10664e+06	5.69547	1.38923e+06	5.69547	394643
																	5.71592	3.40292e+06	5.71592	2.80571e+06	5.71592	2.10621e+06	5.71592	1.40912e+06	5.71592	390316
																	5.73638	3.40335e+06	5.73638	2.80077e+06	5.73638	2.10442e+06	5.73638	1.39795e+06	5.73638	390595
																	5.75683	3.40263e+06	5.75683	2.77965e+06	5.75683	2.10049e+06	5.75683	1.3906e+06	5.75683	395480
																	5.77729	3.38889e+06	5.77729	2.79295e+06	5.77729	2.08451e+06	5.77729	1.38842e+06	5.77729	388641
																	5.79774	3.41665e+06	5.79774	2.77923e+06	5.79774	2.09519e+06	5.79774	1.40176e+06	5.79774	381244
																	5.8182	3.39699e+06	5.8182	2.79089e+06	5.8182	2.1004e+06	5.8182	1.38978e+06	5.8182	374823
																	5.83865	3.38615e+06	5.83865	2.76949e+06	5.83865	2.09211e+06	5.83865	1.37398e+06	5.83865	385012
																	5.85911	3.36012e+06	5.85911	2.76716e+06	5.85911	2.08587e+06	5.85911	1.38842e+06	5.85911	370078
																	5.87956	3.37415e+06	5.87956	2.78088e+06	5.87956	2.08801e+06	5.87956	1.38705e+06	5.87956	353189
																	5.90002	3.3766e+06	5.90002	2.77361e+06	5.90002	2.08023e+06	5.90002	1.37697e+06	5.90002	361005
																	5.92047	3.37617e+06	5.92047	2.76771e+06	5.92047	2.08519e+06	5.92047	1.38487e+06	5.92047	357097
																	5.94093	3.38239e+06	5.94093	2.76593e+06	5.94093	2.07382e+06	5.94093	1.35845e+06	5.94093	346908
																	5.96138	3.3701e+06	5.96138	2.76579e+06	5.96138	2.08348e+06	5.96138	1.37561e+06	5.96138	342861
																	5.98184	3.36504e+06	5.98184	2.7577e+06	5.98184	2.07793e+06	5.98184	1.39277e+06	5.98184	347327
																	6.00229	3.36677e+06	6.00229	2.75276e+06	6.00229	2.07417e+06	6.00229	1.36826e+06	6.00229	352771
																	6.02275	3.36171e+06	6.02275	2.75578e+06	6.02275	2.06912e+06	6.02275	1.35572e+06	6.02275	351235
																	6.0432	3.36793e+06	6.0432	2.75852e+06	6.0432	2.06724e+06	6.0432	1.37561e+06	6.0432	352212
																	6.06366	3.37704e+06	6.06366	2.75427e+06	6.06366	2.07228e+06	6.06366	1.35518e+06	6.06366	356399
																	6.08411	3.362e+06	6.08411	2.74988e+06	6.08411	2.06656e+06	6.08411	1.35681e+06	6.08411	350119
																	6.10457	3.34624e+06	6.10457	2.75962e+06	6.10457	2.0728e+06	6.10457	1.36744e+06	6.10457	334486
																	6.12502	3.34798e+06	6.12502	2.75002e+06	6.12502	2.06613e+06	6.12502	1.3609e+06	6.12502	348165
																	6.14548	3.36012e+06	6.14548	2.74384e+06	6.14548	2.06716e+06	6.14548	1.35709e+06	6.14548	335044
																	6.16593	3.33829e+06	6.16593	2.73795e+06	6.16593	2.06348e+06	6.16593	1.33502e+06	6.16593	345373
																	6.18639	3.33656e+06	6.18639	2.74302e+06	6.18639	2.06434e+06	6.18639	1.34701e+06	6.18639	347467
																	6.20684	3.35e+06	6.20684	2.75276e+06	6.20684	2.05562e+06	6.20684	1.356e+06	6.20684	336580
																	6.2273	3.35029e+06	6.2273	2.74865e+06	6.2273	2.05229e+06	6.2273	1.353e+06	6.2273	332672
																	6.24775	3.33323e+06	6.24775	2.73671e+06	6.24775	2.06092e+06	6.24775	1.33529e+06	6.24775	332113
																	6.26821	3.33988e+06	6.26821	2.73561e+06	6.26821	2.05835e+06	6.26821	1.3421e+06	6.26821	337696
																	6.28866	3.34581e+06	6.28866	2.73753e+06	6.28866	2.0587e+06	6.28866	1.35137e+06	6.28866	339092
																	6.30912	3.33786e+06	6.30912	2.75592e+06	6.30912	2.05605e+06	6.30912	1.34428e+06	6.30912	338115
																	6.32957	3.31907e+06	6.32957	2.73301e+06	6.32957	2.0587e+06	6.32957	1.3293e+06	6.32957	327926
																	6.35003	3.32991e+06	6.35003	2.73383e+06	6.35003	2.05066e+06	6.35003	1.34401e+06	6.35003	352212
																	6.37048	3.31921e+06	6.37048	2.7363e+06	6.37048	2.0581e+06	6.37048	1.34564e+06	6.37048	334626
																	6.39094	3.31675e+06	6.39094	2.72354e+06	6.39094	2.04263e+06	6.39094	1.33556e+06	6.39094	344675
																	6.41139	3.31719e+06	6.41139	2.71737e+06	6.41139	2.05408e+06	6.41139	1.31649e+06	6.41139	345373
																	6.43185	3.31082e+06	6.43185	2.72601e+06	6.43185	2.05425e+06	6.43185	1.33284e+06	6.43185	334905
																	6.4523	3.33237e+06	6.4523	2.72039e+06	6.4523	2.0487e+06	6.4523	1.32712e+06	6.4523	347606
																	6.47275	3.32875e+06	6.47275	2.72478e+06	6.47275	2.04323e+06	6.47275	1.32113e+06	6.47275	339930
																	6.49321	3.30981e+06	6.49321	2.71902e+06	6.49321	2.05066e+06	6.49321	1.32412e+06	6.49321	346629
																	6.51366	3.31372e+06	6.51366	2.71175e+06	6.51366	2.04853e+06	6.51366	1.33093e+06	6.51366	349979
																	6.53412	3.29521e+06	6.53412	2.72107e+06	6.53412	2.05348e+06	6.53412	1.3402e+06	6.53412	352910
																	6.55457	3.30042e+06	6.55457	2.71518e+06	6.55457	2.04938e+06	6.55457	1.33202e+06	6.55457	354027
																	6.57503	3.30432e+06	6.57503	2.71367e+06	6.57503	2.05237e+06	6.57503	1.32249e+06	6.57503	363797
																	6.59548	3.31574e+06	6.59548	2.71668e+06	6.59548	2.05793e+06	6.59548	1.3481e+06	6.59548	375661
																	6.61594	3.30895e+06	6.61594	2.7149e+06	6.61594	2.04998e+06	6.61594	1.34619e+06	6.61594	379290
																	6.63639	3.2981e+06	6.63639	2.7112e+06	6.63639	2.04348e+06	6.63639	1.34401e+06	6.63639	405390
																	6.65685	3.30287e+06	6.65685	2.72176e+06	6.65685	2.04041e+06	6.65685	1.34782e+06	6.65685	407484
																	6.6773	3.28726e+06	6.6773	2.71037e+06	6.6773	2.04648e+06	6.6773	1.33039e+06	6.6773	411252
																	6.69776	3.29724e+06	6.69776	2.6935e+06	6.69776	2.03742e+06	6.69776	1.30315e+06	6.69776	379988
																	6.71821	3.30258e+06	6.71821	2.6957e+06	6.71821	2.04297e+06	6.71821	1.31922e+06	6.71821	363378
																	6.73867	3.29709e+06	6.73867	2.69583e+06	6.73867	2.04272e+06	6.73867	1.2996e+06	6.73867	345513
																	6.75912	3.30244e+06	6.75912	2.69474e+06	6.75912	2.03682e+06	6.75912	1.29116e+06	6.75912	341186
																	6.77958	3.29969e+06	6.77958	2.70379e+06	6.77958	2.03203e+06	6.77958	1.30015e+06	6.77958	331555
																	6.80003	3.28047e+06	6.80003	2.69762e+06	6.80003	2.02631e+06	6.80003	1.30042e+06	6.80003	318575
																	6.82049	3.28654e+06	6.82049	2.70393e+06	6.82049	2.03391e+06	6.82049	1.2947e+06	6.82049	309223
																	6.84094	3.28032e+06	6.84094	2.69693e+06	6.84094	2.02733e+06	6.84094	1.28571e+06	6.84094	313829
																	6.8614	3.28712e+06	6.8614	2.69597e+06	6.8614	2.01921e+06	6.8614	1.29198e+06	6.8614	301686
																	6.88185	3.28206e+06	6.88185	2.69186e+06	6.88185	2.03742e+06	6.88185	1.2996e+06	6.88185	308665
																	6.90231	3.29767e+06	6.90231	2.69158e+06	6.90231	2.02562e+06	6.90231	1.29061e+06	6.90231	304896
																	6.92276	3.29695e+06	6.92276	2.69007e+06	6.92276	2.01716e+06	6.92276	1.28952e+06	6.92276	305036
																	6.94322	3.28654e+06	6.94322	2.68596e+06	6.94322	2.02144e+06	6.94322	1.29443e+06	6.94322	294986
																	6.96367	3.28856e+06	6.96367	2.68075e+06	6.96367	2.02186e+06	6.96367	1.26146e+06	6.96367	298476
																	6.98413	3.26876e+06	6.98413	2.68472e+06	6.98413	2.02981e+06	6.98413	1.2838e+06	6.98413	303640
																	7.00458	3.2835e+06	7.00458	2.685e+06	7.00458	2.02391e+06	7.00458	1.29988e+06	7.00458	286891
																	7.02504	3.26673e+06	7.02504	2.69241e+06	7.02504	2.01802e+06	7.02504	1.29334e+06	7.02504	286751
																	7.04549	3.27194e+06	7.04549	2.67883e+06	7.04549	2.01896e+06	7.04549	1.28626e+06	7.04549	285077
																	7.06595	3.26529e+06	7.06595	2.67512e+06	7.06595	2.02058e+06	7.06595	1.27372e+06	7.06595	298895
																	7.0864	3.27439e+06	7.0864	2.68678e+06	7.0864	2.01366e+06	7.0864	1.27563e+06	7.0864	296243
																	7.10686	3.27324e+06	7.10686	2.66634e+06	7.10686	2.0087e+06	7.10686	1.28053e+06	7.10686	290939
																	7.12731	3.25647e+06	7.12731	2.67348e+06	7.12731	2.01451e+06	7.12731	1.28789e+06	7.12731	296801
																	7.14777	3.26644e+06	7.14777	2.6754e+06	7.14777	2.01246e+06	7.14777	1.28517e+06	7.14777	294707
																	7.16822	3.25979e+06	7.16822	2.67581e+06	7.16822	2.00896e+06	7.16822	1.27917e+06	7.16822	293591
																	7.18868	3.26138e+06	7.18868	2.67087e+06	7.18868	2.014e+06	7.18868	1.26392e+06	7.18868	299174
																	7.20913	3.26818e+06	7.20913	2.67402e+06	7.20913	2.0087e+06	7.20913	1.25629e+06	7.20913	287310
																	7.22959	3.26196e+06	7.22959	2.67965e+06	7.22959	2.00904e+06	7.22959	1.27018e+06	7.22959	291776
																	7.25004	3.26529e+06	7.25004	2.67924e+06	7.25004	2.01417e+06	7.25004	1.24376e+06	7.25004	288706
																	7.2705	3.26456e+06	7.2705	2.6898e+06	7.2705	2.00571e+06	7.2705	1.27536e+06	7.2705	284518
																	7.29095	3.25994e+06	7.29095	2.66826e+06	7.29095	2.01272e+06	7.29095	1.27699e+06	7.29095	285774
																	7.31141	3.25545e+06	7.31141	2.67375e+06	7.31141	2.01434e+06	7.31141	1.26228e+06	7.31141	285077
																	7.33186	3.2543e+06	7.33186	2.67526e+06	7.33186	2.00545e+06	7.33186	1.27236e+06	7.33186	293032
																	7.35232	3.2569e+06	7.35232	2.67032e+06	7.35232	2.00631e+06	7.35232	1.25493e+06	7.35232	282425
																	7.37277	3.25314e+06	7.37277	2.6588e+06	7.37277	2.00306e+06	7.37277	1.26664e+06	7.37277	287868
																	7.39323	3.25054e+06	7.39323	2.65894e+06	7.39323	2.00639e+06	7.39323	1.25547e+06	7.39323	281866
																	7.41368	3.2475e+06	7.41368	2.67279e+06	7.41368	2.00554e+06	7.41368	1.26501e+06	7.41368	278656
																	7.43414	3.25936e+06	7.43414	2.65784e+06	7.43414	2.00392e+06	7.43414	1.27454e+06	7.43414	280191
																	7.45459	3.25835e+06	7.45459	2.66991e+06	7.45459	2.00075e+06	7.45459	1.23477e+06	7.45459	276842
																	7.47505	3.24172e+06	7.47505	2.66442e+06	7.47505	1.99947e+06	7.47505	1.26964e+06	7.47505	278796
																	7.4955	3.26124e+06	7.4955	2.66401e+06	7.4955	2.004e+06	7.4955	1.27291e+06	7.4955	276563
																	7.51596	3.2449e+06	7.51596	2.65427e+06	7.51596	2.00409e+06	7.51596	1.25547e+06	7.51596	279633
																	7.53641	3.24721e+06	7.53641	2.65866e+06	7.53641	1.99759e+06	7.53641	1.27536e+06	7.53641	278517
																	7.55687	3.23203e+06	7.55687	2.65221e+06	7.55687	2.00631e+06	7.55687	1.26174e+06	7.55687	270561
																	7.57732	3.23782e+06	7.57732	2.65386e+06	7.57732	2.0034e+06	7.57732	1.26037e+06	7.57732	274608
																	7.59778	3.24721e+06	7.59778	2.66223e+06	7.59778	1.99434e+06	7.59778	1.23776e+06	7.59778	272934
																	7.61823	3.23319e+06	7.61823	2.65702e+06	7.61823	1.99751e+06	7.61823	1.25029e+06	7.61823	272654
																	7.63869	3.24779e+06	7.63869	2.64755e+06	7.63869	1.99939e+06	7.63869	1.25656e+06	7.63869	288426
																	7.65914	3.23652e+06	7.65914	2.6588e+06	7.65914	1.99973e+06	7.65914	1.23858e+06	7.65914	276004
																	7.6796	3.23507e+06	7.6796	2.64796e+06	7.6796	2.00118e+06	7.6796	1.2413e+06	7.6796	284379
																	7.70005	3.23449e+06	7.70005	2.65016e+06	7.70005	1.99836e+06	7.70005	1.24376e+06	7.70005	277121
																	7.72051	3.24562e+06	7.72051	2.65633e+06	7.72051	1.98964e+06	7.72051	1.24539e+06	7.72051	273492
																	7.74096	3.23767e+06	7.74096	2.65468e+06	7.74096	2.00187e+06	7.74096	1.25111e+06	7.74096	269584
																	7.76142	3.23536e+06	7.76142	2.64837e+06	7.76142	2.00016e+06	7.76142	1.24839e+06	7.76142	268188
																	7.78187	3.2316e+06	7.78187	2.6481e+06	7.78187	1.99152e+06	7.78187	1.24975e+06	7.78187	271677
																	7.80233	3.23001e+06	7.80233	2.65551e+06	7.80233	1.99563e+06	7.80233	1.25193e+06	7.80233	274050
																	7.82278	3.23811e+06	7.82278	2.65057e+06	7.82278	1.99161e+06	7.82278	1.26501e+06	7.82278	268607
																	7.84324	3.23637e+06	7.84324	2.64783e+06	7.84324	1.98999e+06	7.84324	1.25574e+06	7.84324	267351
																	7.86369	3.22958e+06	7.86369	2.64138e+06	7.86369	1.98554e+06	7.86369	1.24321e+06	7.86369	286612
																	7.88415	3.24187e+06	7.88415	2.6566e+06	7.88415	1.99802e+06	7.88415	1.22033e+06	7.88415	268886
																	7.9046	3.23579e+06	7.9046	2.64028e+06	7.9046	1.99246e+06	7.9046	1.2522e+06	7.9046	272654
																	7.92506	3.23782e+06	7.92506	2.65002e+06	7.92506	1.99306e+06	7.92506	1.24594e+06	7.92506	267909
																	7.94551	3.22987e+06	7.94551	2.64851e+06	7.94551	1.98879e+06	7.94551	1.24158e+06	7.94551	272375
																	7.96596	3.22669e+06	7.96596	2.65414e+06	7.96596	1.99554e+06	7.96596	1.22905e+06	7.96596	270421
																	7.98642	3.22076e+06	7.98642	2.63932e+06	7.98642	1.99255e+06	7.98642	1.23504e+06	7.98642	263861
																	8.00687	3.21873e+06	8.00687	2.63178e+06	8.00687	1.98956e+06	8.00687	1.21978e+06	8.00687	263582
																	8.02733	3.21064e+06	8.02733	2.63438e+06	8.02733	1.98341e+06	8.02733	1.24921e+06	8.02733	264280
																	8.04778	3.21208e+06	8.04778	2.63754e+06	8.04778	1.98776e+06	8.04778	1.23885e+06	8.04778	258697
																	8.06824	3.22452e+06	8.06824	2.64152e+06	8.06824	1.99315e+06	8.06824	1.2473e+06	8.06824	273213
																	8.08869	3.21093e+06	8.08869	2.6304e+06	8.08869	1.98571e+06	8.08869	1.22387e+06	8.08869	270142
																	8.10915	3.22134e+06	8.10915	2.63383e+06	8.10915	1.98255e+06	8.10915	1.22714e+06	8.10915	259534
																	8.1296	3.21729e+06	8.1296	2.64138e+06	8.1296	1.9858e+06	8.1296	1.23558e+06	8.1296	267071
																	8.15006	3.21931e+06	8.15006	2.63603e+06	8.15006	1.99221e+06	8.15006	1.21433e+06	8.15006	271119
																	8.17051	3.22336e+06	8.17051	2.64467e+06	8.17051	1.98605e+06	8.17051	1.22959e+06	8.17051	265676
																	8.19097	3.21917e+06	8.19097	2.64193e+06	8.19097	1.98768e+06	8.19097	1.22414e+06	8.19097	261070
																	8.21142	3.21151e+06	8.21142	2.63713e+06	8.21142	1.98751e+06	8.21142	1.21461e+06	8.21142	258278
																	8.23188	3.21613e+06	8.23188	2.62382e+06	8.23188	1.98597e+06	8.23188	1.22441e+06	8.23188	268467
																	8.25233	3.20702e+06	8.25233	2.63137e+06	8.25233	1.9917e+06	8.25233	1.21379e+06	8.25233	264978
																	8.27279	3.21642e+06	8.27279	2.63315e+06	8.27279	1.98913e+06	8.27279	1.21542e+06	8.27279	264699
																	8.29324	3.217e+06	8.29324	2.63548e+06	8.29324	1.98383e+06	8.29324	1.21515e+06	8.29324	266374
																	8.3137	3.2102e+06	8.3137	2.62999e+06	8.3137	1.9899e+06	8.3137	1.2176e+06	8.3137	264978
																	8.33415	3.21873e+06	8.33415	2.63164e+06	8.33415	1.99041e+06	8.33415	1.21515e+06	8.33415	262884
																	8.35461	3.20948e+06	8.35461	2.63918e+06	8.35461	1.98144e+06	8.35461	1.21978e+06	8.35461	260232
																	8.37506	3.20182e+06	8.37506	2.62931e+06	8.37506	1.98973e+06	8.37506	1.22033e+06	8.37506	260511
																	8.39552	3.21223e+06	8.39552	2.62629e+06	8.39552	1.98973e+06	8.39552	1.23041e+06	8.39552	265396
																	8.41597	3.21512e+06	8.41597	2.62835e+06	8.41597	1.98819e+06	8.41597	1.22196e+06	8.41597	264978
																	8.43643	3.21107e+06	8.43643	2.623e+06	8.43643	1.98494e+06	8.43643	1.21815e+06	8.43643	259953
																	8.45688	3.21613e+06	8.45688	2.62094e+06	8.45688	1.98153e+06	8.45688	1.22796e+06	8.45688	259255
																	8.47734	3.21367e+06	8.47734	2.6278e+06	8.47734	1.98623e+06	8.47734	1.1999e+06	8.47734	264559
																	8.49779	3.21714e+06	8.49779	2.6326e+06	8.49779	1.98144e+06	8.49779	1.21897e+06	8.49779	258418
																	8.51825	3.19604e+06	8.51825	2.61875e+06	8.51825	1.98135e+06	8.51825	1.21624e+06	8.51825	260651
																	8.5387	3.20399e+06	8.5387	2.61998e+06	8.5387	1.9799e+06	8.5387	1.19772e+06	8.5387	250322
																	8.55916	3.20139e+06	8.55916	2.62643e+06	8.55916	1.98221e+06	8.55916	1.20671e+06	8.55916	260791
																	8.57961	3.20326e+06	8.57961	2.63123e+06	8.57961	1.98153e+06	8.57961	1.23177e+06	8.57961	252974
																	8.60007	3.20196e+06	8.60007	2.62259e+06	8.60007	1.97563e+06	8.60007	1.22169e+06	8.60007	257441
																	8.62052	3.19069e+06	8.62052	2.61765e+06	8.62052	1.98289e+06	8.62052	1.22223e+06	8.62052	257580
																	8.64098	3.20326e+06	8.64098	2.62656e+06	8.64098	1.97913e+06	8.64098	1.20671e+06	8.64098	253253
																	8.66143	3.21454e+06	8.66143	2.62245e+06	8.66143	1.98435e+06	8.66143	1.22959e+06	8.66143	255626
																	8.68189	3.19488e+06	8.68189	2.62039e+06	8.68189	1.98204e+06	8.68189	1.2236e+06	8.68189	253533
																	8.70234	3.20066e+06	8.70234	2.62272e+06	8.70234	1.98178e+06	8.70234	1.21978e+06	8.70234	256743
																	8.7228	3.20645e+06	8.7228	2.6134e+06	8.7228	1.98153e+06	8.7228	1.20262e+06	8.7228	254370
																	8.74325	3.20413e+06	8.74325	2.62396e+06	8.74325	1.9805e+06	8.74325	1.21243e+06	8.74325	256882
																	8.76371	3.20673e+06	8.76371	2.62766e+06	8.76371	1.97503e+06	8.76371	1.22387e+06	8.76371	253253
																	8.78416	3.19184e+06	8.78416	2.62094e+06	8.78416	1.97375e+06	8.78416	1.21025e+06	8.78416	252835
																	8.80462	3.19806e+06	8.80462	2.6289e+06	8.80462	1.97905e+06	8.80462	1.20507e+06	8.80462	258976
																	8.82507	3.19705e+06	8.82507	2.62999e+06	8.82507	1.97477e+06	8.82507	1.20998e+06	8.82507	249625
																	8.84553	3.20167e+06	8.84553	2.62149e+06	8.84553	1.97759e+06	8.84553	1.20725e+06	8.84553	257022
																	8.86598	3.19271e+06	8.86598	2.61573e+06	8.86598	1.97529e+06	8.86598	1.2127e+06	8.86598	250043
																	8.88644	3.19127e+06	8.88644	2.62862e+06	8.88644	1.98161e+06	8.88644	1.2097e+06	8.88644	252556
																	8.90689	3.19589e+06	8.90689	2.61724e+06	8.90689	1.97691e+06	8.90689	1.21188e+06	8.90689	253812
																	8.92735	3.193e+06	8.92735	2.61134e+06	8.92735	1.97794e+06	8.92735	1.19554e+06	8.92735	257022
																	8.9478	3.18693e+06	8.9478	2.60859e+06	8.9478	1.97358e+06	8.9478	1.20807e+06	8.9478	259674
																	8.96826	3.20167e+06	8.96826	2.6101e+06	8.96826	1.97853e+06	8.96826	1.21025e+06	8.96826	255347
																	8.98871	3.19748e+06	8.98871	2.61888e+06	8.98871	1.97777e+06	8.98871	1.20807e+06	8.98871	254370
																	9.00917	3.1943e+06	9.00917	2.61669e+06	9.00917	1.97606e+06	9.00917	1.19608e+06	9.00917	250741
																	9.02962	3.18534e+06	9.02962	2.60791e+06	9.02962	1.98033e+06	9.02962	1.20725e+06	9.02962	264559
																	9.05008	3.18649e+06	9.05008	2.61628e+06	9.05008	1.98452e+06	9.05008	1.20698e+06	9.05008	247950
																	9.07053	3.18592e+06	9.07053	2.61504e+06	9.07053	1.97281e+06	9.07053	1.19363e+06	9.07053	250602
																	9.09099	3.1904e+06	9.09099	2.61957e+06	9.09099	1.97341e+06	9.09099	1.18791e+06	9.09099	249625
																	9.11144	3.18939e+06	9.11144	2.60667e+06	9.11144	1.98238e+06	9.11144	1.20344e+06	9.11144	254510
																	9.1319	3.19155e+06	9.1319	2.61257e+06	9.1319	1.97589e+06	9.1319	1.21433e+06	9.1319	257720
																	9.15235	3.19315e+06	9.15235	2.6123e+06	9.15235	1.97512e+06	9.15235	1.18682e+06	9.15235	254789
																	9.17281	3.19401e+06	9.17281	2.60777e+06	9.17281	1.97281e+06	9.17281	1.20453e+06	9.17281	262047
																	9.19326	3.19242e+06	9.19326	2.61353e+06	9.19326	1.97811e+06	9.19326	1.20262e+06	9.19326	254510
																	9.21372	3.18809e+06	9.21372	2.60969e+06	9.21372	1.98059e+06	9.21372	1.19526e+06	9.21372	258418
																	9.23417	3.18433e+06	9.23417	2.60544e+06	9.23417	1.98093e+06	9.23417	1.17919e+06	9.23417	255766
																	9.25463	3.19112e+06	9.25463	2.61737e+06	9.25463	1.97452e+06	9.25463	1.20643e+06	9.25463	261907
																	9.27508	3.19459e+06	9.27508	2.61285e+06	9.27508	1.97819e+06	9.27508	1.21352e+06	9.27508	266653
																	9.29554	3.18317e+06	9.29554	2.6149e+06	9.29554	1.97648e+06	9.29554	1.20834e+06	9.29554	265955
																	9.31599	3.18881e+06	9.31599	2.61298e+06	9.31599	1.97631e+06	9.31599	1.21788e+06	9.31599	272096
																	9.33645	3.18158e+06	9.33645	2.60242e+06	9.33645	1.97862e+06	9.33645	1.19499e+06	9.33645	273073
																	9.3569	3.18606e+06	9.3569	2.60901e+06	9.3569	1.98529e+06	9.3569	1.21679e+06	9.3569	293591
																	9.37736	3.18274e+06	9.37736	2.61394e+06	9.37736	1.98281e+06	9.37736	1.21488e+06	9.37736	286612
																	9.39781	3.18447e+06	9.39781	2.61271e+06	9.39781	1.98537e+06	9.39781	1.21869e+06	9.39781	292334
																	9.41826	3.1969e+06	9.41826	2.59104e+06	9.41826	1.98306e+06	9.41826	1.21951e+06	9.41826	311735
																	9.43872	3.19083e+06	9.43872	2.61381e+06	9.43872	1.98426e+06	9.43872	1.24185e+06	9.43872	325274
																	9.45917	3.18115e+06	9.45917	2.61573e+06	9.45917	1.97973e+06	9.45917	1.21025e+06	9.45917	322204
																	9.47963	3.18288e+06	9.47963	2.60613e+06	9.47963	1.98298e+06	9.47963	1.22115e+06	9.47963	329601
																	9.50008	3.17869e+06	9.50008	2.60352e+06	9.50008	1.97383e+06	9.50008	1.20534e+06	9.50008	292195
																	9.52054	3.17551e+06	9.52054	2.60613e+06	9.52054	1.97144e+06	9.52054	1.20099e+06	9.52054	292195
																	9.54099	3.17984e+06	9.54099	2.60873e+06	9.54099	1.97418e+06	9.54099	1.19172e+06	9.54099	274888
																	9.56145	3.18924e+06	9.56145	2.61326e+06	9.56145	1.97349e+06	9.56145	1.18927e+06	9.56145	259534
																	9.5819	3.18201e+06	9.5819	2.61628e+06	9.5819	1.97255e+06	9.5819	1.19336e+06	9.5819	263582
																	9.60236	3.17334e+06	9.60236	2.60379e+06	9.60236	1.96503e+06	9.60236	1.20235e+06	9.60236	256324
																	9.62281	3.17507e+06	9.62281	2.60283e+06	9.62281	1.96768e+06	9.62281	1.18709e+06	9.62281	241390
																	9.64327	3.18346e+06	9.64327	2.61312e+06	9.64327	1.97127e+06	9.64327	1.19145e+06	9.64327	243762
																	9.66372	3.18259e+06	9.66372	2.60805e+06	9.66372	1.96871e+06	9.66372	1.17783e+06	9.66372	248787
																	9.68418	3.18476e+06	9.68418	2.60407e+06	9.68418	1.97255e+06	9.68418	1.19309e+06	9.68418	248927
																	9.70463	3.18649e+06	9.70463	2.60036e+06	9.70463	1.967e+06	9.70463	1.19826e+06	9.70463	245856
																	9.72509	3.17883e+06	9.72509	2.60174e+06	9.72509	1.97563e+06	9.72509	1.20208e+06	9.72509	241529
																	9.74554	3.17811e+06	9.74554	2.61381e+06	9.74554	1.96939e+06	9.74554	1.18355e+06	9.74554	241948
																	9.766	3.16929e+06	9.766	2.61024e+06	9.766	1.96751e+06	9.766	1.19526e+06	9.766	247391
																	9.78645	3.18115e+06	9.78645	2.59982e+06	9.78645	1.96572e+06	9.78645	1.18546e+06	9.78645	242506
																	9.80691	3.16683e+06	9.80691	2.5968e+06	9.80691	1.97101e+06	9.80691	1.19254e+06	9.80691	245158
																	9.82736	3.18216e+06	9.82736	2.5994e+06	9.82736	1.96862e+06	9.82736	1.17783e+06	9.82736	243902
																	9.84782	3.17609e+06	9.84782	2.59913e+06	9.84782	1.97281e+06	9.84782	1.16475e+06	9.84782	245158
																	9.86827	3.17464e+06	9.86827	2.61367e+06	9.86827	1.96529e+06	9.86827	1.18682e+06	9.86827	245298
																	9.88873	3.17565e+06	9.88873	2.60503e+06	9.88873	1.97093e+06	9.88873	1.19309e+06	9.88873	242227
																	9.90918	3.16712e+06	9.90918	2.6027e+06	9.90918	1.96751e+06	9.90918	1.17102e+06	9.90918	247950
																	9.92964	3.16568e+06	9.92964	2.60146e+06	9.92964	1.96794e+06	9.92964	1.18355e+06	9.92964	248229
																	9.95009	3.16842e+06	9.95009	2.59268e+06	9.95009	1.96478e+06	9.95009	1.19472e+06	9.95009	239156
																	9.97055	3.17363e+06	9.97055	2.60489e+06	9.97055	1.96384e+06	9.97055	1.17374e+06	9.97055	247950
																	9.991	3.16683e+06	9.991	2.60009e+06	9.991	1.96495e+06	9.991	1.17865e+06	9.991	239296
																	10.0115	3.17348e+06	10.0115	2.59556e+06	10.0115	1.96691e+06	10.0115	1.17211e+06	10.0115	241110
																	10.0319	3.17218e+06	10.0319	2.59735e+06	10.0319	1.9699e+06	10.0319	1.19472e+06	10.0319	240273
																	10.0524	3.17594e+06	10.0524	2.60791e+06	10.0524	1.96828e+06	10.0524	1.17674e+06	10.0524	246275
																	10.0728	3.169e+06	10.0728	2.59502e+06	10.0728	1.96486e+06	10.0728	1.17374e+06	10.0728	239017
																	10.0933	3.18447e+06	10.0933	2.60023e+06	10.0933	1.96537e+06	10.0933	1.17892e+06	10.0933	245996
																	10.1137	3.17666e+06	10.1137	2.5979e+06	10.1137	1.96777e+06	10.1137	1.18246e+06	10.1137	237481
																	10.1342	3.17609e+06	10.1342	2.59721e+06	10.1342	1.96503e+06	10.1342	1.1811e+06	10.1342	241948
																	10.1546	3.16553e+06	10.1546	2.5957e+06	10.1546	1.96452e+06	10.1546	1.18382e+06	10.1546	243483
																	10.1751	3.16987e+06	10.1751	2.58432e+06	10.1751	1.96691e+06	10.1751	1.16884e+06	10.1751	238458
																	10.1956	3.17103e+06	10.1956	2.60229e+06	10.1956	1.96512e+06	10.1956	1.17483e+06	10.1956	236923
																	10.216	3.17363e+06	10.216	2.60338e+06	10.216	1.96563e+06	10.216	1.17483e+06	10.216	241948
																	10.2365	3.17623e+06	10.2365	2.59447e+06	10.2365	1.96016e+06	10.2365	1.18927e+06	10.2365	239715
																	10.2569	3.16654e+06	10.2569	2.59515e+06	10.2569	1.9652e+06	10.2569	1.17783e+06	10.2569	232736
																	10.2774	3.16336e+06	10.2774	2.5957e+06	10.2774	1.97144e+06	10.2774	1.17865e+06	10.2774	239156
																	10.2978	3.17189e+06	10.2978	2.5957e+06	10.2978	1.96666e+06	10.2978	1.16584e+06	10.2978	241669
																	10.3183	3.16597e+06	10.3183	2.59433e+06	10.3183	1.97494e+06	10.3183	1.17783e+06	10.3183	230782
																	10.3387	3.17074e+06	10.3387	2.59268e+06	10.3387	1.96572e+06	10.3387	1.17129e+06	10.3387	232038
																	10.3592	3.17551e+06	10.3592	2.59995e+06	10.3592	1.96529e+06	10.3592	1.16339e+06	10.3592	231061
																	10.3796	3.16842e+06	10.3796	2.59392e+06	10.3796	1.97084e+06	10.3796	1.18927e+06	10.3796	239156
																	10.4001	3.17088e+06	10.4001	2.59625e+06	10.4001	1.96341e+06	10.4001	1.1841e+06	10.4001	240971
																	10.4206	3.16813e+06	10.4206	2.5946e+06	10.4206	1.96093e+06	10.4206	1.18055e+06	10.4206	246693
																	10.441	3.16611e+06	10.441	2.60256e+06	10.441	1.96101e+06	10.441	1.16884e+06	10.441	241250
																	10.4615	3.16235e+06	10.4615	2.5957e+06	10.4615	1.96358e+06	10.4615	1.17265e+06	10.4615	235109
																	10.4819	3.1664e+06	10.4819	2.59268e+06	10.4819	1.9623e+06	10.4819	1.15903e+06	10.4819	239296
																	10.5024	3.17507e+06	10.5024	2.59502e+06	10.5024	1.96614e+06	10.5024	1.17047e+06	10.5024	231759
																	10.5228	3.17016e+06	10.5228	2.59625e+06	10.5228	1.96554e+06	10.5228	1.1781e+06	10.5228	237761
																	10.5433	3.16293e+06	10.5433	2.59008e+06	10.5433	1.95657e+06	10.5433	1.16938e+06	10.5433	240133
																	10.5637	3.16785e+06	10.5637	2.5994e+06	10.5637	1.9617e+06	10.5637	1.17402e+06	10.5637	235807
																	10.5842	3.16712e+06	10.5842	2.59515e+06	10.5842	1.96255e+06	10.5842	1.18328e+06	10.5842	243344
																	10.6047	3.17103e+06	10.6047	2.59255e+06	10.6047	1.95888e+06	10.6047	1.17156e+06	10.6047	241250
																	10.6251	3.1583e+06	10.6251	2.59172e+06	10.6251	1.96136e+06	10.6251	1.18055e+06	10.6251	248927
																	10.6456	3.17291e+06	10.6456	2.58267e+06	10.6456	1.96093e+06	10.6456	1.18355e+06	10.6456	232875
																	10.666	3.16654e+06	10.666	2.59735e+06	10.666	1.9623e+06	10.666	1.16829e+06	10.666	239575
																	10.6865	3.17724e+06	10.6865	2.59447e+06	10.6865	1.96332e+06	10.6865	1.16339e+06	10.6865	234690
																	10.7069	3.17348e+06	10.7069	2.59337e+06	10.7069	1.96418e+06	10.7069	1.16775e+06	10.7069	244181
																	10.7274	3.15483e+06	10.7274	2.59502e+06	10.7274	1.96725e+06	10.7274	1.17211e+06	10.7274	235946
																	10.7478	3.15917e+06	10.7478	2.59419e+06	10.7478	1.96178e+06	10.7478	1.16775e+06	10.7478	237202
																	10.7683	3.16423e+06	10.7683	2.58747e+06	10.7683	1.96315e+06	10.7683	1.17047e+06	10.7683	236923
																	10.7887	3.16105e+06	10.7887	2.59556e+06	10.7887	1.96161e+06	10.7887	1.16666e+06	10.7887	239715
																	10.8092	3.17117e+06	10.8092	2.58775e+06	10.8092	1.96845e+06	10.8092	1.17538e+06	10.8092	238877
																	10.8297	3.15816e+06	10.8297	2.58665e+06	10.8297	1.96247e+06	10.8297	1.1514e+06	10.8297	239436
																	10.8501	3.16524e+06	10.8501	2.59694e+06	10.8501	1.96076e+06	10.8501	1.17974e+06	10.8501	233015
																	10.8706	3.15816e+06	10.8706	2.57595e+06	10.8706	1.96059e+06	10.8706	1.16421e+06	10.8706	234690
																	10.891	3.16091e+06	10.891	2.59076e+06	10.891	1.96486e+06	10.891	1.16884e+06	10.891	236225
																	10.9115	3.1544e+06	10.9115	2.58761e+06	10.9115	1.96084e+06	10.9115	1.15876e+06	10.9115	239715
																	10.9319	3.16712e+06	10.9319	2.59735e+06	10.9319	1.96409e+06	10.9319	1.17674e+06	10.9319	237621
																	10.9524	3.16004e+06	10.9524	2.585e+06	10.9524	1.95862e+06	10.9524	1.16503e+06	10.9524	238040
																	10.9728	3.14818e+06	10.9728	2.58445e+06	10.9728	1.9599e+06	10.9728	1.1672e+06	10.9728	240831
																	10.9933	3.15816e+06	10.9933	2.58651e+06	10.9933	1.96426e+06	10.9933	1.16176e+06	10.9933	237761
																	11.0137	3.15773e+06	11.0137	2.58404e+06	11.0137	1.96546e+06	11.0137	1.16339e+06	11.0137	238598
																	11.0342	3.15801e+06	11.0342	2.58843e+06	11.0342	1.96495e+06	11.0342	1.17592e+06	11.0342	242925
																	11.0547	3.16322e+06	11.0547	2.58541e+06	11.0547	1.95973e+06	11.0547	1.1593e+06	11.0547	247391
																	11.0751	3.15556e+06	11.0751	2.59008e+06	11.0751	1.96742e+06	11.0751	1.16394e+06	11.0751	243483
																	11.0956	3.15975e+06	11.0956	2.5898e+06	11.0956	1.9652e+06	11.0956	1.16557e+06	11.0956	251858
																	11.116	3.14891e+06	11.116	2.58569e+06	11.116	1.96247e+06	11.116	1.17047e+06	11.116	261209
																	11.1365	3.1625e+06	11.1365	2.59063e+06	11.1365	1.96076e+06	11.1365	1.16121e+06	11.1365	249625
																	11.1569	3.15223e+06	11.1569	2.592e+06	11.1569	1.96708e+06	11.1569	1.16639e+06	11.1569	249206
																	11.1774	3.14688e+06	11.1774	2.58843e+06	11.1774	1.96204e+06	11.1774	1.16802e+06	11.1774	242367
																	11.1978	3.15426e+06	11.1978	2.57759e+06	11.1978	1.96375e+06	11.1978	1.16503e+06	11.1978	246973
																	11.2183	3.15614e+06	11.2183	2.58637e+06	11.2183	1.96811e+06	11.2183	1.1653e+06	11.2183	249904
																	11.2388	3.15614e+06	11.2388	2.5909e+06	11.2388	1.97059e+06	11.2388	1.15767e+06	11.2388	249625
																	11.2592	3.16307e+06	11.2592	2.59803e+06	11.2592	1.97101e+06	11.2592	1.1732e+06	11.2592	250462
																	11.2797	3.15585e+06	11.2797	2.59021e+06	11.2797	1.96965e+06	11.2797	1.16993e+06	11.2797	250881
																	11.3001	3.157e+06	11.3001	2.59447e+06	11.3001	1.97161e+06	11.3001	1.16993e+06	11.3001	262326
																	11.3206	3.15744e+06	11.3206	2.58473e+06	11.3206	1.98247e+06	11.3206	1.19063e+06	11.3206	270840
																	11.341	3.15758e+06	11.341	2.6064e+06	11.341	1.97255e+06	11.341	1.16884e+06	11.341	270142
																	11.3615	3.15946e+06	11.3615	2.59556e+06	11.3615	1.98699e+06	11.3615	1.20044e+06	11.3615	275306
																	11.3819	3.16336e+06	11.3819	2.60201e+06	11.3819	1.98776e+06	11.3819	1.19309e+06	11.3819	278377
																	11.4024	3.15064e+06	11.4024	2.60599e+06	11.4024	1.99409e+06	11.4024	1.20017e+06	11.4024	302942
																	11.4228	3.14428e+06	11.4228	2.60434e+06	11.4228	2.00836e+06	11.4228	1.23204e+06	11.4228	308246
																	11.4433	3.15556e+06	11.4433	2.61038e+06	11.4433	2.01562e+06	11.4433	1.25629e+06	11.4433	337696
																	11.4638	3.15411e+06	11.4638	2.60859e+06	11.4638	2.03246e+06	11.4638	1.26773e+06	11.4638	373288
																	11.4842	3.14963e+06	11.4842	2.6241e+06	11.4842	2.05246e+06	11.4842	1.30315e+06	11.4842	410834
																	11.5047	3.15454e+06	11.5047	2.6149e+06	11.5047	2.07587e+06	11.5047	1.33911e+06	11.5047	452706
																	11.5251	3.15035e+06	11.5251	2.61052e+06	11.5251	2.08972e+06	11.5251	1.39141e+06	11.5251	542593
																	11.5456	3.15483e+06	11.5456	2.60393e+06	11.5456	2.10066e+06	11.5456	1.47886e+06	11.5456	640156
																	11.566	3.15021e+06	11.566	2.60942e+06	11.566	2.09228e+06	11.566	1.52654e+06	11.566	761446
																	11.5865	3.14992e+06	11.5865	2.59762e+06	11.5865	2.07263e+06	11.5865	1.5407e+06	11.5865	903115
																	11.6069	3.15541e+06	11.6069	2.59502e+06	11.6069	2.05186e+06	11.6069	1.4824e+06	11.6069	887064
																	11.6274	3.15397e+06	11.6274	2.5909e+06	11.6274	2.03357e+06	11.6274	1.39495e+06	11.6274	767727
																	11.6479	3.14891e+06	11.6479	2.5861e+06	11.6479	2.00939e+06	11.6479	1.31922e+06	11.6479	615730
																	11.6683	3.14211e+06	11.6683	2.60544e+06	11.6683	1.99682e+06	11.6683	1.26065e+06	11.6683	488856
																	11.6888	3.1544e+06	11.6888	2.58624e+06	11.6888	1.98469e+06	11.6888	1.20725e+06	11.6888	381663
																	11.7092	3.14645e+06	11.7092	2.58596e+06	11.7092	1.98349e+06	11.7092	1.20398e+06	11.7092	345513
																	11.7297	3.14269e+06	11.7297	2.58775e+06	11.7297	1.97289e+06	11.7297	1.17756e+06	11.7297	305734
																	11.7501	3.15411e+06	11.7501	2.5872e+06	11.7501	1.96896e+06	11.7501	1.1514e+06	11.7501	277540
																	11.7706	3.15223e+06	11.7706	2.58843e+06	11.7706	1.96742e+06	11.7706	1.15086e+06	11.7706	262047
																	11.791	3.15035e+06	11.791	2.58226e+06	11.791	1.96375e+06	11.791	1.16911e+06	11.791	255626
																	11.8115	3.14746e+06	11.8115	2.58747e+06	11.8115	1.96349e+06	11.8115	1.16012e+06	11.8115	249625
																	11.8319	3.15064e+06	11.8319	2.58418e+06	11.8319	1.96084e+06	11.8319	1.15576e+06	11.8319	244600
																	11.8524	3.14168e+06	11.8524	2.58198e+06	11.8524	1.96204e+06	11.8524	1.15277e+06	11.8524	236504
																	11.8729	3.15006e+06	11.8729	2.58308e+06	11.8729	1.95905e+06	11.8729	1.16257e+06	11.8729	242506
																	11.8933	3.14124e+06	11.8933	2.58528e+06	11.8933	1.95896e+06	11.8933	1.16121e+06	11.8933	243064
																	11.9138	3.14717e+06	11.9138	2.58061e+06	11.9138	1.96409e+06	11.9138	1.15549e+06	11.9138	231340
																	11.9342	3.1492e+06	11.9342	2.58377e+06	11.9342	1.9605e+06	11.9342	1.14813e+06	11.9342	239994
																	11.9547	3.1531e+06	11.9547	2.58294e+06	11.9547	1.95819e+06	11.9547	1.15712e+06	11.9547	234271
																	11.9751	3.14443e+06	11.9751	2.58569e+06	11.9751	1.96127e+06	11.9751	1.14214e+06	11.9751	233434
																	11.9956	3.1505e+06	11.9956	2.57855e+06	11.9956	1.95717e+06	11.9956	1.1495e+06	11.9956	231898
																	12.016	3.14992e+06	12.016	2.58089e+06	12.016	1.95683e+06	12.016	1.15767e+06	12.016	237621
																	12.0365	3.14414e+06	12.0365	2.5802e+06	12.0365	1.95845e+06	12.0365	1.15821e+06	12.0365	236784
																	12.057	3.13879e+06	12.057	2.57677e+06	12.057	1.95734e+06	12.057	1.13751e+06	12.057	231619
																	12.0774	3.14341e+06	12.0774	2.58363e+06	12.0774	1.95948e+06	12.0774	1.15849e+06	12.0774	239156
																	12.0979	3.14659e+06	12.0979	2.57897e+06	12.0979	1.95931e+06	12.0979	1.14187e+06	12.0979	232178
																	12.1183	3.14876e+06	12.1183	2.59309e+06	12.1183	1.95623e+06	12.1183	1.14759e+06	12.1183	222547
																	12.1388	3.15888e+06	12.1388	2.58473e+06	12.1388	1.9605e+06	12.1388	1.15794e+06	12.1388	223105
																	12.1592	3.13633e+06	12.1592	2.57979e+06	12.1592	1.95837e+06	12.1592	1.1593e+06	12.1592	232038
																	12.1797	3.15527e+06	12.1797	2.58363e+06	12.1797	1.95247e+06	12.1797	1.15712e+06	12.1797	237342
																	12.2001	3.14486e+06	12.2001	2.57032e+06	12.2001	1.95486e+06	12.2001	1.15304e+06	12.2001	229386
																	12.2206	3.14688e+06	12.2206	2.5813e+06	12.2206	1.9517e+06	12.2206	1.15113e+06	12.2206	234550
																	12.241	3.14977e+06	12.241	2.57801e+06	12.241	1.95179e+06	12.241	1.15304e+06	12.241	230642
																	12.2615	3.14139e+06	12.2615	2.57211e+06	12.2615	1.95794e+06	12.2615	1.14269e+06	12.2615	232736
																	12.282	3.14558e+06	12.282	2.58294e+06	12.282	1.95375e+06	12.282	1.14922e+06	12.282	227013
																	12.3024	3.14168e+06	12.3024	2.58185e+06	12.3024	1.95973e+06	12.3024	1.15549e+06	12.3024	242087
																	12.3229	3.14645e+06	12.3229	2.56978e+06	12.3229	1.95375e+06	12.3229	1.15685e+06	12.3229	238598
																	12.3433	3.14139e+06	12.3433	2.58692e+06	12.3433	1.95768e+06	12.3433	1.15603e+06	12.3433	238738
																	12.3638	3.14804e+06	12.3638	2.57526e+06	12.3638	1.95614e+06	12.3638	1.15685e+06	12.3638	233434
																	12.3842	3.14833e+06	12.3842	2.57087e+06	12.3842	1.96161e+06	12.3842	1.13996e+06	12.3842	231759
																	12.4047	3.13691e+06	12.4047	2.57814e+06	12.4047	1.95332e+06	12.4047	1.14704e+06	12.4047	226734
																	12.4251	3.13864e+06	12.4251	2.57224e+06	12.4251	1.96187e+06	12.4251	1.13206e+06	12.4251	221291
																	12.4456	3.14443e+06	12.4456	2.57951e+06	12.4456	1.96007e+06	12.4456	1.13942e+06	12.4456	226595
																	12.466	3.14385e+06	12.466	2.5813e+06	12.466	1.95614e+06	12.466	1.12879e+06	12.466	224641
																	12.4865	3.13922e+06	12.4865	2.57883e+06	12.4865	1.95896e+06	12.4865	1.13887e+06	12.4865	224361
																	12.507	3.14992e+06	12.507	2.58144e+06	12.507	1.95837e+06	12.507	1.15358e+06	12.507	236086
																	12.5274	3.14891e+06	12.5274	2.57663e+06	12.5274	1.95546e+06	12.5274	1.14514e+06	12.5274	230503
																	12.5479	3.14385e+06	12.5479	2.57266e+06	12.5479	1.96042e+06	12.5479	1.14623e+06	12.5479	234411
																	12.5683	3.14283e+06	12.5683	2.57032e+06	12.5683	1.95503e+06	12.5683	1.13996e+06	12.5683	233294
																	12.5888	3.15295e+06	12.5888	2.57759e+06	12.5888	1.95939e+06	12.5888	1.16039e+06	12.5888	228688
																	12.6092	3.14602e+06	12.6092	2.57773e+06	12.6092	1.95802e+06	12.6092	1.14895e+06	12.6092	226315
																	12.6297	3.14804e+06	12.6297	2.57279e+06	12.6297	1.95708e+06	12.6297	1.14868e+06	12.6297	221849
																	12.6501	3.13691e+06	12.6501	2.58006e+06	12.6501	1.95931e+06	12.6501	1.14023e+06	12.6501	235946
																	12.6706	3.14486e+06	12.6706	2.57595e+06	12.6706	1.94948e+06	12.6706	1.14704e+06	12.6706	239575
																	12.6911	3.14587e+06	12.6911	2.57773e+06	12.6911	1.95982e+06	12.6911	1.14514e+06	12.6911	235527
																	12.7115	3.13416e+06	12.7115	2.57471e+06	12.7115	1.95084e+06	12.7115	1.15304e+06	12.7115	232178
																	12.732	3.14659e+06	12.732	2.5813e+06	12.732	1.95717e+06	12.732	1.15249e+06	12.732	230642
																	12.7524	3.14905e+06	12.7524	2.57389e+06	12.7524	1.95785e+06	12.7524	1.15004e+06	12.7524	227153
																	12.7729	3.14847e+06	12.7729	2.56991e+06	12.7729	1.95461e+06	12.7729	1.14623e+06	12.7729	232736
																	12.7933	3.14688e+06	12.7933	2.57705e+06	12.7933	1.9552e+06	12.7933	1.13724e+06	12.7933	242646
																	12.8138	3.14124e+06	12.8138	2.58775e+06	12.8138	1.957e+06	12.8138	1.14405e+06	12.8138	235109
																	12.8342	3.13908e+06	12.8342	2.57087e+06	12.8342	1.95503e+06	12.8342	1.1465e+06	12.8342	235388
																	12.8547	3.14963e+06	12.8547	2.57732e+06	12.8547	1.95443e+06	12.8547	1.13805e+06	12.8547	237481
																	12.8751	3.14255e+06	12.8751	2.57609e+06	12.8751	1.95589e+06	12.8751	1.13697e+06	12.8751	228967
																	12.8956	3.13835e+06	12.8956	2.57622e+06	12.8956	1.95238e+06	12.8956	1.1435e+06	12.8956	233992
																	12.9161	3.1424e+06	12.9161	2.58089e+06	12.9161	1.96127e+06	12.9161	1.14432e+06	12.9161	224920
																	12.9365	3.13821e+06	12.9365	2.58198e+06	12.9365	1.95888e+06	12.9365	1.13588e+06	12.9365	227572
																	12.957	3.13749e+06	12.957	2.5754e+06	12.957	1.95349e+06	12.957	1.12743e+06	12.957	231898
																	12.9774	3.13532e+06	12.9774	2.57046e+06	12.9774	1.9611e+06	12.9774	1.13124e+06	12.9774	223245
																	12.9979	3.1424e+06	12.9979	2.57499e+06	12.9979	1.9558e+06	12.9979	1.13315e+06	12.9979	229107
																	13.0183	3.14067e+06	13.0183	2.57471e+06	13.0183	1.95888e+06	13.0183	1.12852e+06	13.0183	234271
																	13.0388	3.13474e+06	13.0388	2.56744e+06	13.0388	1.95384e+06	13.0388	1.13424e+06	13.0388	228967
																	13.0592	3.13806e+06	13.0592	2.5765e+06	13.0592	1.95785e+06	13.0592	1.14105e+06	13.0592	230224
																	13.0797	3.14775e+06	13.0797	2.57403e+06	13.0797	1.95375e+06	13.0797	1.13969e+06	13.0797	233155
																	13.1002	3.13561e+06	13.1002	2.5791e+06	13.1002	1.9523e+06	13.1002	1.1258e+06	13.1002	223803
																	13.1206	3.14428e+06	13.1206	2.57074e+06	13.1206	1.95614e+06	13.1206	1.1544e+06	13.1206	230363
																	13.1411	3.13749e+06	13.1411	2.57554e+06	13.1411	1.95495e+06	13.1411	1.13451e+06	13.1411	239436
																	13.1615	3.14486e+06	13.1615	2.57663e+06	13.1615	1.95751e+06	13.1615	1.14704e+06	13.1615	232596
																	13.182	3.14414e+06	13.182	2.57554e+06	13.182	1.95341e+06	13.182	1.13233e+06	13.182	239436
																	13.2024	3.1359e+06	13.2024	2.5754e+06	13.2024	1.95725e+06	13.2024	1.14078e+06	13.2024	248229
																	13.2229	3.13561e+06	13.2229	2.57746e+06	13.2229	1.95879e+06	13.2229	1.13206e+06	13.2229	231201
																	13.2433	3.13937e+06	13.2433	2.57485e+06	13.2433	1.96042e+06	13.2433	1.15277e+06	13.2433	242785
																	13.2638	3.14023e+06	13.2638	2.57444e+06	13.2638	1.95819e+06	13.2638	1.15004e+06	13.2638	251439
																	13.2842	3.13676e+06	13.2842	2.57773e+06	13.2842	1.95982e+06	13.2842	1.1465e+06	13.2842	249764
																	13.3047	3.12881e+06	13.3047	2.57183e+06	13.3047	1.96033e+06	13.3047	1.14732e+06	13.3047	251160
																	13.3252	3.13777e+06	13.3252	2.5754e+06	13.3252	1.96529e+06	13.3252	1.16039e+06	13.3252	273911
																	13.3456	3.13199e+06	13.3456	2.57142e+06	13.3456	1.96871e+06	13.3456	1.16475e+06	13.3456	291078
																	13.3661	3.13488e+06	13.3661	2.57842e+06	13.3661	1.97153e+06	13.3661	1.19581e+06	13.3661	300988
																	13.3865	3.14139e+06	13.3865	2.57759e+06	13.3865	1.96614e+06	13.3865	1.18164e+06	13.3865	322762
																	13.407	3.13763e+06	13.407	2.57787e+06	13.407	1.95837e+06	13.407	1.16394e+06	13.407	319831
																	13.4274	3.14139e+06	13.4274	2.57855e+06	13.4274	1.96238e+06	13.4274	1.17946e+06	13.4274	328066
																	13.4479	3.13691e+06	13.4479	2.57828e+06	13.4479	1.96358e+06	13.4479	1.16203e+06	13.4479	303780
																	13.4683	3.13763e+06	13.4683	2.56388e+06	13.4683	1.95913e+06	13.4683	1.15358e+06	13.4683	288845
																	13.4888	3.12722e+06	13.4888	2.57348e+06	13.4888	1.95649e+06	13.4888	1.1514e+06	13.4888	275306
																	13.5093	3.13835e+06	13.5093	2.57499e+06	13.5093	1.94922e+06	13.5093	1.16176e+06	13.5093	259953
																	13.5297	3.13561e+06	13.5297	2.57142e+06	13.5297	1.95332e+06	13.5297	1.12607e+06	13.5297	255208
																	13.5502	3.12982e+06	13.5502	2.57211e+06	13.5502	1.95349e+06	13.5502	1.13097e+06	13.5502	235527
																	13.5706	3.12621e+06	13.5706	2.58322e+06	13.5706	1.95572e+06	13.5706	1.14541e+06	13.5706	231898
																	13.5911	3.13546e+06	13.5911	2.56662e+06	13.5911	1.95349e+06	13.5911	1.12607e+06	13.5911	231201
																	13.6115	3.13734e+06	13.6115	2.57403e+06	13.6115	1.95452e+06	13.6115	1.13642e+06	13.6115	231619
																	13.632	3.13908e+06	13.632	2.56923e+06	13.632	1.94956e+06	13.632	1.13506e+06	13.632	225618
																	13.6524	3.1359e+06	13.6524	2.57156e+06	13.6524	1.95512e+06	13.6524	1.13451e+06	13.6524	228967
																	13.6729	3.14471e+06	13.6729	2.5754e+06	13.6729	1.95469e+06	13.6729	1.13805e+06	13.6729	221989
																	13.6933	3.13561e+06	13.6933	2.57197e+06	13.6933	1.95349e+06	13.6933	1.12498e+06	13.6933	231201
																	13.7138	3.14544e+06	13.7138	2.57499e+06	13.7138	1.94811e+06	13.7138	1.14051e+06	13.7138	223105
																	13.7343	3.13546e+06	13.7343	2.57101e+06	13.7343	1.95461e+06	13.7343	1.1228e+06	13.7343	228549
																	13.7547	3.13864e+06	13.7547	2.56882e+06	13.7547	1.95503e+06	13.7547	1.13996e+06	13.7547	229944
																	13.7752	3.13286e+06	13.7752	2.56717e+06	13.7752	1.94973e+06	13.7752	1.12362e+06	13.7752	225897
																	13.7956	3.13777e+06	13.7956	2.57197e+06	13.7956	1.95503e+06	13.7956	1.13315e+06	13.7956	228409
																	13.8161	3.14312e+06	13.8161	2.56744e+06	13.8161	1.95076e+06	13.8161	1.13097e+06	13.8161	229247
																	13.8365	3.13792e+06	13.8365	2.5684e+06	13.8365	1.95435e+06	13.8365	1.13315e+06	13.8365	233573
																	13.857	3.14139e+06	13.857	2.57362e+06	13.857	1.94973e+06	13.857	1.11217e+06	13.857	228967
																	13.8774	3.14255e+06	13.8774	2.57238e+06	13.8774	1.95794e+06	13.8774	1.12198e+06	13.8774	220174
																	13.8979	3.13806e+06	13.8979	2.57293e+06	13.8979	1.95606e+06	13.8979	1.12225e+06	13.8979	229247
																	13.9183	3.13662e+06	13.9183	2.57211e+06	13.9183	1.95255e+06	13.9183	1.12661e+06	13.9183	222826
																	13.9388	3.13734e+06	13.9388	2.56648e+06	13.9388	1.95435e+06	13.9388	1.13887e+06	13.9388	226176
																	13.9593	3.13344e+06	13.9593	2.56511e+06	13.9593	1.95221e+06	13.9593	1.12253e+06	13.9593	229944
																	13.9797	3.13777e+06	13.9797	2.57156e+06	13.9797	1.9482e+06	13.9797	1.11626e+06	13.9797	228828
																	14.0002	3.13344e+06	14.0002	2.56539e+06	14.0002	1.95708e+06	14.0002	1.12934e+06	14.0002	232736
																	14.0206	3.13965e+06	14.0206	2.56347e+06	14.0206	1.95589e+06	14.0206	1.13669e+06	14.0206	226036
																	14.0411	3.12505e+06	14.0411	2.57622e+06	14.0411	1.9505e+06	14.0411	1.13179e+06	14.0411	233434
																	14.0615	3.12997e+06	14.0615	2.56882e+06	14.0615	1.9564e+06	14.0615	1.1307e+06	14.0615	228270
																	14.082	3.13011e+06	14.082	2.57252e+06	14.082	1.95025e+06	14.082	1.12552e+06	14.082	223105
																	14.1024	3.13517e+06	14.1024	2.56991e+06	14.1024	1.9529e+06	14.1024	1.14786e+06	14.1024	223384
																	14.1229	3.13069e+06	14.1229	2.56703e+06	14.1229	1.94999e+06	14.1229	1.12961e+06	14.1229	220732
																	14.1434	3.13243e+06	14.1434	2.56539e+06	14.1434	1.9452e+06	14.1434	1.12825e+06	14.1434	220872
																	14.1638	3.14023e+06	14.1638	2.57019e+06	14.1638	1.95734e+06	14.1638	1.13288e+06	14.1638	222966
																	14.1843	3.12939e+06	14.1843	2.56456e+06	14.1843	1.95136e+06	14.1843	1.13669e+06	14.1843	227711
																	14.2047	3.13488e+06	14.2047	2.56511e+06	14.2047	1.95187e+06	14.2047	1.11953e+06	14.2047	215010
																	14.2252	3.13546e+06	14.2252	2.5717e+06	14.2252	1.95153e+06	14.2252	1.14269e+06	14.2252	221989
																	14.2456	3.13503e+06	14.2456	2.57307e+06	14.2456	1.95418e+06	14.2456	1.12988e+06	14.2456	215149
																	14.2661	3.13329e+06	14.2661	2.56031e+06	14.2661	1.95008e+06	14.2661	1.1307e+06	14.2661	218360
																	14.2865	3.1265e+06	14.2865	2.57814e+06	14.2865	1.94965e+06	14.2865	1.13015e+06	14.2865	230921
																	14.307	3.13402e+06	14.307	2.57087e+06	14.307	1.95529e+06	14.307	1.1258e+06	14.307	227711
																	14.3274	3.13879e+06	14.3274	2.56511e+06	14.3274	1.95358e+06	14.3274	1.12743e+06	14.3274	226595
																	14.3479	3.13691e+06	14.3479	2.57046e+06	14.3479	1.9605e+06	14.3479	1.12116e+06	14.3479	224222
																	14.3684	3.1317e+06	14.3684	2.57513e+06	14.3684	1.95717e+06	14.3684	1.13261e+06	14.3684	226595
																	14.3888	3.1252e+06	14.3888	2.5647e+06	14.3888	1.95213e+06	14.3888	1.11435e+06	14.3888	223105
																	14.4093	3.13546e+06	14.4093	2.56703e+06	14.4093	1.95478e+06	14.4093	1.12525e+06	14.4093	223105
																	14.4297	3.13402e+06	14.4297	2.56443e+06	14.4297	1.95255e+06	14.4297	1.12498e+06	14.4297	235946
																	14.4502	3.13387e+06	14.4502	2.5754e+06	14.4502	1.95631e+06	14.4502	1.13315e+06	14.4502	227153
																	14.4706	3.13647e+06	14.4706	2.5695e+06	14.4706	1.95503e+06	14.4706	1.13642e+06	14.4706	233434
																	14.4911	3.13055e+06	14.4911	2.56155e+06	14.4911	1.95623e+06	14.4911	1.12906e+06	14.4911	230084
																	14.5115	3.13344e+06	14.5115	2.56209e+06	14.5115	1.95905e+06	14.5115	1.13097e+06	14.5115	237481
																	14.532	3.13777e+06	14.532	2.56731e+06	14.532	1.96144e+06	14.532	1.13097e+06	14.532	234690
																	14.5525	3.12563e+06	14.5525	2.56758e+06	14.5525	1.96042e+06	14.5525	1.14623e+06	14.5525	235667
																	14.5729	3.13633e+06	14.5729	2.55908e+06	14.5729	1.95785e+06	14.5729	1.13805e+06	14.5729	250462
																	14.5934	3.13459e+06	14.5934	2.57458e+06	14.5934	1.95307e+06	14.5934	1.13397e+06	14.5934	253393
																	14.6138	3.13922e+06	14.6138	2.56443e+06	14.6138	1.95307e+06	14.6138	1.1386e+06	14.6138	267211
																	14.6343	3.133e+06	14.6343	2.57403e+06	14.6343	1.957e+06	14.6343	1.14813e+06	14.6343	262884
																	14.6547	3.13199e+06	14.6547	2.56909e+06	14.6547	1.95367e+06	14.6547	1.1386e+06	14.6547	257441
																	14.6752	3.13185e+06	14.6752	2.57375e+06	14.6752	1.95469e+06	14.6752	1.13914e+06	14.6752	241808
																	14.6956	3.12635e+06	14.6956	2.5669e+06	14.6956	1.9505e+06	14.6956	1.12416e+06	14.6956	238598
																	14.7161	3.12766e+06	14.7161	2.57101e+06	14.7161	1.95153e+06	14.7161	1.1307e+06	14.7161	228409
																	14.7365	3.13604e+06	14.7365	2.56223e+06	14.7365	1.94794e+06	14.7365	1.13342e+06	14.7365	230782
																	14.757	3.13604e+06	14.757	2.56744e+06	14.757	1.95315e+06	14.757	1.12797e+06	14.757	226315
																	14.7775	3.1291e+06	14.7775	2.5636e+06	14.7775	1.9511e+06	14.7775	1.12307e+06	14.7775	227153
																	14.7979	3.12693e+06	14.7979	2.56168e+06	14.7979	1.94862e+06	14.7979	1.11898e+06	14.7979	222826
																	14.8184	3.12578e+06	14.8184	2.57128e+06	14.8184	1.95016e+06	14.8184	1.12906e+06	14.8184	228549
																	14.8388	3.12881e+06	14.8388	2.56772e+06	14.8388	1.94999e+06	14.8388	1.12743e+06	14.8388	225338
																	14.8593	3.12361e+06	14.8593	2.561e+06	14.8593	1.94768e+06	14.8593	1.12879e+06	14.8593	227572
																	14.8797	3.12592e+06	14.8797	2.56909e+06	14.8797	1.95127e+06	14.8797	1.13015e+06	14.8797	232736
																	14.9002	3.13185e+06	14.9002	2.56703e+06	14.9002	1.95127e+06	14.9002	1.12743e+06	14.9002	237761
																	14.9206	3.13344e+06	14.9206	2.56635e+06	14.9206	1.95409e+06	14.9206	1.12307e+06	14.9206	249485
																	14.9411	3.13344e+06	14.9411	2.56292e+06	14.9411	1.95238e+06	14.9411	1.13043e+06	14.9411	239854
																	14.9616	3.13286e+06	14.9616	2.56443e+06	14.9616	1.95478e+06	14.9616	1.12198e+06	14.9616	245996
																	14.982	3.12852e+06	14.982	2.57581e+06	14.982	1.95777e+06	14.982	1.1277e+06	14.982	252416
																	15.0025	3.12274e+06	15.0025	2.57266e+06	15.0025	1.95631e+06	15.0025	1.13206e+06	15.0025	247391
																	15.0229	3.12896e+06	15.0229	2.57348e+06	15.0229	1.95375e+06	15.0229	1.14405e+06	15.0229	256882
																	15.0434	3.12664e+06	15.0434	2.56072e+06	15.0434	1.95708e+06	15.0434	1.12035e+06	15.0434	243762
																	15.0638	3.12896e+06	15.0638	2.56401e+06	15.0638	1.95512e+06	15.0638	1.13451e+06	15.0638	245856
																	15.0843	3.12332e+06	15.0843	2.5577e+06	15.0843	1.95196e+06	15.0843	1.13751e+06	15.0843	235807
																	15.1047	3.12737e+06	15.1047	2.56264e+06	15.1047	1.95059e+06	15.1047	1.13451e+06	15.1047	226595
																	15.1252	3.12317e+06	15.1252	2.56799e+06	15.1252	1.9523e+06	15.1252	1.1277e+06	15.1252	233434
																	15.1456	3.12317e+06	15.1456	2.561e+06	15.1456	1.95067e+06	15.1456	1.12716e+06	15.1456	223384
																	15.1661	3.13243e+06	15.1661	2.56717e+06	15.1661	1.94828e+06	15.1661	1.11299e+06	15.1661	227711
																	15.1866	3.12693e+06	15.1866	2.56648e+06	15.1866	1.94999e+06	15.1866	1.12852e+06	15.1866	225478
																	15.207	3.12592e+06	15.207	2.56045e+06	15.207	1.95247e+06	15.207	1.12062e+06	15.207	223943
																	15.2275	3.13069e+06	15.2275	2.56401e+06	15.2275	1.95076e+06	15.2275	1.12416e+06	15.2275	223384
																	15.2479	3.13069e+06	15.2479	2.56566e+06	15.2479	1.95196e+06	15.2479	1.11681e+06	15.2479	227572
																	15.2684	3.12057e+06	15.2684	2.57334e+06	15.2684	1.95324e+06	15.2684	1.11463e+06	15.2684	225897
																	15.2888	3.13199e+06	15.2888	2.56621e+06	15.2888	1.95025e+06	15.2888	1.12307e+06	15.2888	227013
																	15.3093	3.12867e+06	15.3093	2.5658e+06	15.3093	1.94845e+06	15.3093	1.1179e+06	15.3093	222128
																	15.3297	3.12852e+06	15.3297	2.56237e+06	15.3297	1.95469e+06	15.3297	1.10972e+06	15.3297	233294
																	15.3502	3.12231e+06	15.3502	2.56648e+06	15.3502	1.95435e+06	15.3502	1.1258e+06	15.3502	223384
																	15.3706	3.13011e+06	15.3706	2.5562e+06	15.3706	1.94726e+06	15.3706	1.11626e+06	15.3706	229665
																	15.3911	3.121e+06	15.3911	2.5684e+06	15.3911	1.95033e+06	15.3911	1.10918e+06	15.3911	216824
																	15.4116	3.12549e+06	15.4116	2.56264e+06	15.4116	1.95495e+06	15.4116	1.11408e+06	15.4116	216964
																	15.432	3.12361e+06	15.432	2.56017e+06	15.432	1.95196e+06	15.432	1.10509e+06	15.432	224641
																	15.4525	3.12332e+06	15.4525	2.5577e+06	15.4525	1.95102e+06	15.4525	1.11871e+06	15.4525	221709
																	15.4729	3.12245e+06	15.4729	2.5717e+06	15.4729	1.95161e+06	15.4729	1.11081e+06	15.4729	226595
																	15.4934	3.12997e+06	15.4934	2.55921e+06	15.4934	1.95179e+06	15.4934	1.12007e+06	15.4934	222268
																	15.5138	3.12997e+06	15.5138	2.56731e+06	15.5138	1.95153e+06	15.5138	1.1119e+06	15.5138	224501
																	15.5343	3.13329e+06	15.5343	2.57238e+06	15.5343	1.95067e+06	15.5343	1.12144e+06	15.5343	225478
																	15.5547	3.12332e+06	15.5547	2.56607e+06	15.5547	1.94563e+06	15.5547	1.13097e+06	15.5547	221709
																	15.5752	3.13112e+06	15.5752	2.55894e+06	15.5752	1.94726e+06	15.5752	1.1179e+06	15.5752	223943
																	15.5957	3.12881e+06	15.5957	2.56744e+06	15.5957	1.95572e+06	15.5957	1.12797e+06	15.5957	217243
																	15.6161	3.12809e+06	15.6161	2.56772e+06	15.6161	1.95221e+06	15.6161	1.12552e+06	15.6161	222966
																	15.6366	3.12635e+06	15.6366	2.56539e+06	15.6366	1.95273e+06	15.6366	1.12471e+06	15.6366	215429
																	15.657	3.12635e+06	15.657	2.55606e+06	15.657	1.94965e+06	15.657	1.12089e+06	15.657	216964
																	15.6775	3.12664e+06	15.6775	2.55963e+06	15.6775	1.95033e+06	15.6775	1.11735e+06	15.6775	221151
																	15.6979	3.11884e+06	15.6979	2.56182e+06	15.6979	1.95042e+06	15.6979	1.12716e+06	15.6979	223105
																	15.7184	3.13228e+06	15.7184	2.56758e+06	15.7184	1.94666e+06	15.7184	1.11081e+06	15.7184	223105
																	15.7388	3.12867e+06	15.7388	2.56786e+06	15.7388	1.95127e+06	15.7388	1.12007e+06	15.7388	218360
																	15.7593	3.12664e+06	15.7593	2.56086e+06	15.7593	1.9511e+06	15.7593	1.1119e+06	15.7593	228828
																	15.7797	3.12606e+06	15.7797	2.56936e+06	15.7797	1.95153e+06	15.7797	1.10782e+06	15.7797	221570
																	15.8002	3.13344e+06	15.8002	2.56237e+06	15.8002	1.94332e+06	15.8002	1.11653e+06	15.8002	225059
																	15.8207	3.11985e+06	15.8207	2.56909e+06	15.8207	1.95213e+06	15.8207	1.12334e+06	15.8207	222268
																	15.8411	3.12881e+06	15.8411	2.56621e+06	15.8411	1.9464e+06	15.8411	1.11299e+06	15.8411	216824
																	15.8616	3.12592e+06	15.8616	2.57032e+06	15.8616	1.95127e+06	15.8616	1.11272e+06	15.8616	224082
																	15.882	3.12794e+06	15.882	2.55867e+06	15.882	1.94888e+06	15.882	1.11572e+06	15.882	216545
																	15.9025	3.11941e+06	15.9025	2.56703e+06	15.9025	1.95076e+06	15.9025	1.1149e+06	15.9025	226455
																	15.9229	3.1197e+06	15.9229	2.56127e+06	15.9229	1.95016e+06	15.9229	1.11435e+06	15.9229	222826
																	15.9434	3.12534e+06	15.9434	2.56113e+06	15.9434	1.95879e+06	15.9434	1.12498e+06	15.9434	224222
																	15.9638	3.12635e+06	15.9638	2.561e+06	15.9638	1.9511e+06	15.9638	1.12961e+06	15.9638	218639
																	15.9843	3.12578e+06	15.9843	2.57046e+06	15.9843	1.95025e+06	15.9843	1.13015e+06	15.9843	222128
																	16.0048	3.12766e+06	16.0048	2.56648e+06	16.0048	1.95033e+06	16.0048	1.11817e+06	16.0048	215847
																	16.0252	3.12737e+06	16.0252	2.56786e+06	16.0252	1.95067e+06	16.0252	1.11735e+06	16.0252	217104
																	16.0457	3.11696e+06	16.0457	2.56209e+06	16.0457	1.95136e+06	16.0457	1.12471e+06	16.0457	221012
																	16.0661	3.12375e+06	16.0661	2.55853e+06	16.0661	1.95623e+06	16.0661	1.12471e+06	16.0661	224222
																	16.0866	3.11869e+06	16.0866	2.55661e+06	16.0866	1.95512e+06	16.0866	1.11081e+06	16.0866	216406
																	16.107	3.12838e+06	16.107	2.56031e+06	16.107	1.95375e+06	16.107	1.12362e+06	16.107	228967
																	16.1275	3.14602e+06	16.1275	2.56799e+06	16.1275	1.95179e+06	16.1275	1.11544e+06	16.1275	221989
																	16.1479	3.12881e+06	16.1479	2.56209e+06	16.1479	1.95264e+06	16.1479	1.11681e+06	16.1479	225059
																	16.1684	3.12867e+06	16.1684	2.56497e+06	16.1684	1.95025e+06	16.1684	1.12089e+06	16.1684	215429
																	16.1888	3.12043e+06	16.1888	2.56209e+06	16.1888	1.95401e+06	16.1888	1.11871e+06	16.1888	229386
																	16.2093	3.12896e+06	16.2093	2.57238e+06	16.2093	1.95349e+06	16.2093	1.11299e+06	16.2093	220872
																	16.2298	3.12606e+06	16.2298	2.56182e+06	16.2298	1.95367e+06	16.2298	1.11381e+06	16.2298	221849
																	16.2502	3.12925e+06	16.2502	2.55208e+06	16.2502	1.95084e+06	16.2502	1.11762e+06	16.2502	225338
																	16.2707	3.13098e+06	16.2707	2.56374e+06	16.2707	1.9564e+06	16.2707	1.12416e+06	16.2707	236225
																	16.2911	3.12274e+06	16.2911	2.57087e+06	16.2911	1.95777e+06	16.2911	1.11817e+06	16.2911	225199
																	16.3116	3.12563e+06	16.3116	2.56607e+06	16.3116	1.9564e+06	16.3116	1.12225e+06	16.3116	231898
																	16.332	3.12476e+06	16.332	2.56127e+06	16.332	1.95281e+06	16.332	1.11435e+06	16.332	235388
																	16.3525	3.12288e+06	16.3525	2.56374e+06	16.3525	1.95751e+06	16.3525	1.1356e+06	16.3525	233992
																	16.3729	3.12953e+06	16.3729	2.55963e+06	16.3729	1.95931e+06	16.3729	1.10918e+06	16.3729	233155
																	16.3934	3.13546e+06	16.3934	2.56758e+06	16.3934	1.95751e+06	16.3934	1.12089e+06	16.3934	243064
																	16.4139	3.12115e+06	16.4139	2.56731e+06	16.4139	1.9576e+06	16.4139	1.12961e+06	16.4139	244739
																	16.4343	3.1304e+06	16.4343	2.56182e+06	16.4343	1.95777e+06	16.4343	1.14459e+06	16.4343	268188
																	16.4548	3.11855e+06	16.4548	2.56772e+06	16.4548	1.95179e+06	16.4548	1.12498e+06	16.4548	265117
																	16.4752	3.121e+06	16.4752	2.56936e+06	16.4752	1.9558e+06	16.4752	1.12389e+06	16.4752	258976
																	16.4957	3.13069e+06	16.4957	2.56264e+06	16.4957	1.95255e+06	16.4957	1.13615e+06	16.4957	252974
																	16.5161	3.11175e+06	16.5161	2.5588e+06	16.5161	1.95255e+06	16.5161	1.12879e+06	16.5161	245716
																	16.5366	3.1317e+06	16.5366	2.56703e+06	16.5366	1.95187e+06	16.5366	1.11871e+06	16.5366	233015
																	16.557	3.12925e+06	16.557	2.57156e+06	16.557	1.95589e+06	16.557	1.11381e+06	16.557	236225
																	16.5775	3.12419e+06	16.5775	2.56456e+06	16.5775	1.9564e+06	16.5775	1.11463e+06	16.5775	223664
																	16.5979	3.12896e+06	16.5979	2.56621e+06	16.5979	1.95059e+06	16.5979	1.13342e+06	16.5979	228688
																	16.6184	3.12982e+06	16.6184	2.55716e+06	16.6184	1.95537e+06	16.6184	1.11926e+06	16.6184	222547
																	16.6389	3.12245e+06	16.6389	2.56415e+06	16.6389	1.95179e+06	16.6389	1.11408e+06	16.6389	226176
																	16.6593	3.12578e+06	16.6593	2.56799e+06	16.6593	1.95426e+06	16.6593	1.12852e+06	16.6593	220035
																	16.6798	3.12346e+06	16.6798	2.55551e+06	16.6798	1.95332e+06	16.6798	1.13261e+06	16.6798	228130
																	16.7002	3.12014e+06	16.7002	2.56305e+06	16.7002	1.9458e+06	16.7002	1.11299e+06	16.7002	218220
																	16.7207	3.12361e+06	16.7207	2.56251e+06	16.7207	1.9517e+06	16.7207	1.12007e+06	16.7207	226595
																	16.7411	3.12606e+06	16.7411	2.57348e+06	16.7411	1.94785e+06	16.7411	1.10972e+06	16.7411	230642
																	16.7616	3.12115e+06	16.7616	2.57128e+06	16.7616	1.95666e+06	16.7616	1.1198e+06	16.7616	225059
																	16.782	3.1184e+06	16.782	2.56786e+06	16.782	1.94734e+06	16.782	1.11844e+06	16.782	223664
																	16.8025	3.12447e+06	16.8025	2.56209e+06	16.8025	1.95392e+06	16.8025	1.11953e+06	16.8025	219616
																	16.8229	3.1252e+06	16.8229	2.56086e+06	16.8229	1.95153e+06	16.8229	1.11245e+06	16.8229	227851
																	16.8434	3.1278e+06	16.8434	2.56923e+06	16.8434	1.95409e+06	16.8434	1.12334e+06	16.8434	225478
																	16.8639	3.13026e+06	16.8639	2.56264e+06	16.8639	1.95221e+06	16.8639	1.1149e+06	16.8639	228688
																	16.8843	3.12578e+06	16.8843	2.56305e+06	16.8843	1.95563e+06	16.8843	1.12253e+06	16.8843	207054
																	16.9048	3.12693e+06	16.9048	2.56443e+06	16.9048	1.95059e+06	16.9048	1.12334e+06	16.9048	227432
																	16.9252	3.13084e+06	16.9252	2.55894e+06	16.9252	1.95503e+06	16.9252	1.11898e+06	16.9252	221709
																	16.9457	3.12852e+06	16.9457	2.55908e+06	16.9457	1.95367e+06	16.9457	1.10891e+06	16.9457	227292
																	16.9661	3.12216e+06	16.9661	2.56497e+06	16.9661	1.95486e+06	16.9661	1.11435e+06	16.9661	225478
																	16.9866	3.11566e+06	16.9866	2.56511e+06	16.9866	1.95281e+06	16.9866	1.12362e+06	16.9866	227292
																	17.007	3.12419e+06	17.007	2.56635e+06	17.007	1.95478e+06	17.007	1.11463e+06	17.007	222268
																	17.0275	3.12867e+06	17.0275	2.55921e+06	17.0275	1.95093e+06	17.0275	1.1149e+06	17.0275	223943
																	17.048	3.12549e+06	17.048	2.56374e+06	17.048	1.95563e+06	17.048	1.11926e+06	17.048	220035
																	17.0684	3.12852e+06	17.0684	2.56525e+06	17.0684	1.95649e+06	17.0684	1.12171e+06	17.0684	223524
																	17.0889	3.1197e+06	17.0889	2.55784e+06	17.0889	1.94965e+06	17.0889	1.11245e+06	17.0889	227851
																	17.1093	3.11652e+06	17.1093	2.56251e+06	17.1093	1.95392e+06	17.1093	1.11953e+06	17.1093	231898
																	17.1298	3.11551e+06	17.1298	2.55867e+06	17.1298	1.95529e+06	17.1298	1.10673e+06	17.1298	218220
																	17.1502	3.1239e+06	17.1502	2.56456e+06	17.1502	1.94948e+06	17.1502	1.11626e+06	17.1502	223384
																	17.1707	3.12202e+06	17.1707	2.56456e+06	17.1707	1.9558e+06	17.1707	1.11435e+06	17.1707	226734
																	17.1911	3.12245e+06	17.1911	2.56552e+06	17.1911	1.96332e+06	17.1911	1.11544e+06	17.1911	236086
																	17.2116	3.1226e+06	17.2116	2.55304e+06	17.2116	1.95845e+06	17.2116	1.13451e+06	17.2116	228409
																	17.232	3.12766e+06	17.232	2.56786e+06	17.232	1.9552e+06	17.232	1.0991e+06	17.232	220174
																	17.2525	3.11898e+06	17.2525	2.55496e+06	17.2525	1.96221e+06	17.2525	1.10945e+06	17.2525	230363
																	17.273	3.13503e+06	17.273	2.56854e+06	17.273	1.95913e+06	17.273	1.1277e+06	17.273	240692
																	17.2934	3.12708e+06	17.2934	2.55647e+06	17.2934	1.96144e+06	17.2934	1.12879e+06	17.2934	236365
																	17.3139	3.13026e+06	17.3139	2.5658e+06	17.3139	1.96614e+06	17.3139	1.12961e+06	17.3139	237342
																	17.3343	3.12404e+06	17.3343	2.56196e+06	17.3343	1.95922e+06	17.3343	1.12225e+06	17.3343	249625
																	17.3548	3.12014e+06	17.3548	2.56319e+06	17.3548	1.96965e+06	17.3548	1.13969e+06	17.3548	263163
																	17.3752	3.12838e+06	17.3752	2.56525e+06	17.3752	1.98212e+06	17.3752	1.16176e+06	17.3752	260093
																	17.3957	3.12158e+06	17.3957	2.56868e+06	17.3957	1.98452e+06	17.3957	1.16611e+06	17.3957	285216
																	17.4161	3.12563e+06	17.4161	2.56566e+06	17.4161	1.98597e+06	17.4161	1.18682e+06	17.4161	319970
																	17.4366	3.1171e+06	17.4366	2.56525e+06	17.4366	1.9817e+06	17.4366	1.18709e+06	17.4366	351654
																	17.4571	3.11956e+06	17.4571	2.56278e+06	17.4571	1.98306e+06	17.4571	1.18764e+06	17.4571	359331
																	17.4775	3.11754e+06	17.4775	2.56443e+06	17.4775	1.97503e+06	17.4775	1.17211e+06	17.4775	352212
																	17.498	3.12621e+06	17.498	2.56429e+06	17.498	1.9676e+06	17.498	1.16203e+06	17.498	324995
																	17.5184	3.11913e+06	17.5184	2.55757e+06	17.5184	1.96478e+06	17.5184	1.15767e+06	17.5184	293451
																	17.5389	3.12419e+06	17.5389	2.56552e+06	17.5389	1.95931e+06	17.5389	1.11681e+06	17.5389	268886
																	17.5593	3.1278e+06	17.5593	2.56127e+06	17.5593	1.96033e+06	17.5593	1.13124e+06	17.5593	252276
																	17.5798	3.11566e+06	17.5798	2.56786e+06	17.5798	1.95828e+06	17.5798	1.13342e+06	17.5798	246693
																	17.6002	3.12216e+06	17.6002	2.56388e+06	17.6002	1.95931e+06	17.6002	1.10863e+06	17.6002	237202
																	17.6207	3.12202e+06	17.6207	2.56155e+06	17.6207	1.94948e+06	17.6207	1.11844e+06	17.6207	227851
																	17.6411	3.11754e+06	17.6411	2.56113e+06	17.6411	1.95221e+06	17.6411	1.11681e+06	17.6411	227432
																	17.6616	3.12505e+06	17.6616	2.55606e+06	17.6616	1.95392e+06	17.6616	1.10754e+06	17.6616	223803
																	17.6821	3.121e+06	17.6821	2.5588e+06	17.6821	1.95025e+06	17.6821	1.12198e+06	17.6821	228688
																	17.7025	3.12823e+06	17.7025	2.5706e+06	17.7025	1.9558e+06	17.7025	1.11217e+06	17.7025	217662
																	17.723	3.12867e+06	17.723	2.57513e+06	17.723	1.95537e+06	17.723	1.12062e+06	17.723	226176
																	17.7434	3.1184e+06	17.7434	2.55949e+06	17.7434	1.95478e+06	17.7434	1.10264e+06	17.7434	224361
																	17.7639	3.12766e+06	17.7639	2.57773e+06	17.7639	1.95725e+06	17.7639	1.12307e+06	17.7639	228967
																	17.7843	3.1226e+06	17.7843	2.56882e+06	17.7843	1.95674e+06	17.7843	1.1198e+06	17.7843	223803
																	17.8048	3.13416e+06	17.8048	2.56484e+06	17.8048	1.95315e+06	17.8048	1.10209e+06	17.8048	221849
																	17.8252	3.11349e+06	17.8252	2.55908e+06	17.8252	1.95503e+06	17.8252	1.10727e+06	17.8252	225757
																	17.8457	3.12766e+06	17.8457	2.55537e+06	17.8457	1.95247e+06	17.8457	1.11762e+06	17.8457	223245
																	17.8662	3.12852e+06	17.8662	2.57334e+06	17.8662	1.95008e+06	17.8662	1.10128e+06	17.8662	220453
																	17.8866	3.12838e+06	17.8866	2.55935e+06	17.8866	1.94828e+06	17.8866	1.10945e+06	17.8866	215987
																	17.9071	3.12563e+06	17.9071	2.56717e+06	17.9071	1.95324e+06	17.9071	1.12525e+06	17.9071	222687
																	17.9275	3.12968e+06	17.9275	2.56292e+06	17.9275	1.94717e+06	17.9275	1.11299e+06	17.9275	226036
																	17.948	3.12433e+06	17.948	2.56635e+06	17.948	1.94999e+06	17.948	1.1179e+06	17.948	226874
																	17.9684	3.12794e+06	17.9684	2.56072e+06	17.9684	1.96247e+06	17.9684	1.11108e+06	17.9684	227572
																	17.9889	3.1317e+06	17.9889	2.56113e+06	17.9889	1.95204e+06	17.9889	1.12144e+06	17.9889	228130
																	18.0093	3.1197e+06	18.0093	2.55455e+06	18.0093	1.95555e+06	18.0093	1.11081e+06	18.0093	229805
																	18.0298	3.11797e+06	18.0298	2.55332e+06	18.0298	1.94777e+06	18.0298	1.1119e+06	18.0298	224222
																	18.0502	3.11869e+06	18.0502	2.55949e+06	18.0502	1.95794e+06	18.0502	1.12035e+06	18.0502	224641
																	18.0707	3.12419e+06	18.0707	2.55702e+06	18.0707	1.95238e+06	18.0707	1.11054e+06	18.0707	228967
																	18.0912	3.12115e+06	18.0912	2.56662e+06	18.0912	1.95221e+06	18.0912	1.11408e+06	18.0912	224082
																	18.1116	3.13257e+06	18.1116	2.56415e+06	18.1116	1.95435e+06	18.1116	1.12362e+06	18.1116	237621
																	18.1321	3.12867e+06	18.1321	2.56799e+06	18.1321	1.95845e+06	18.1321	1.11653e+06	18.1321	232736
																	18.1525	3.13011e+06	18.1525	2.56374e+06	18.1525	1.95025e+06	18.1525	1.11599e+06	18.1525	229805
																	18.173	3.12592e+06	18.173	2.56086e+06	18.173	1.95725e+06	18.173	1.1179e+06	18.173	228270
																	18.1934	3.12722e+06	18.1934	2.56086e+06	18.1934	1.94948e+06	18.1934	1.10373e+06	18.1934	235527
																	18.2139	3.13127e+06	18.2139	2.55496e+06	18.2139	1.95332e+06	18.2139	1.11735e+06	18.2139	235109
																	18.2343	3.11782e+06	18.2343	2.56196e+06	18.2343	1.95717e+06	18.2343	1.12225e+06	18.2343	232178
																	18.2548	3.13069e+06	18.2548	2.55702e+06	18.2548	1.95717e+06	18.2548	1.11544e+06	18.2548	226455
																	18.2752	3.12982e+06	18.2752	2.56882e+06	18.2752	1.94888e+06	18.2752	1.10918e+06	18.2752	226595
																	18.2957	3.12621e+06	18.2957	2.5658e+06	18.2957	1.95614e+06	18.2957	1.12062e+06	18.2957	223803
																	18.3162	3.12968e+06	18.3162	2.56429e+06	18.3162	1.95315e+06	18.3162	1.11381e+06	18.3162	228967
																	18.3366	3.12635e+06	18.3366	2.57362e+06	18.3366	1.95367e+06	18.3366	1.1228e+06	18.3366	223664
																	18.3571	3.12823e+06	18.3571	2.56168e+06	18.3571	1.95819e+06	18.3571	1.11354e+06	18.3571	226036
																	18.3775	3.12534e+06	18.3775	2.55688e+06	18.3775	1.95264e+06	18.3775	1.10046e+06	18.3775	223384
																	18.398	3.12505e+06	18.398	2.57087e+06	18.398	1.95179e+06	18.398	1.12307e+06	18.398	221291
																	18.4184	3.12722e+06	18.4184	2.5647e+06	18.4184	1.95503e+06	18.4184	1.11136e+06	18.4184	222687
																	18.4389	3.12158e+06	18.4389	2.5562e+06	18.4389	1.95367e+06	18.4389	1.11681e+06	18.4389	224780
																	18.4593	3.12925e+06	18.4593	2.57005e+06	18.4593	1.95614e+06	18.4593	1.12253e+06	18.4593	217522
																	18.4798	3.11855e+06	18.4798	2.56155e+06	18.4798	1.95486e+06	18.4798	1.12988e+06	18.4798	216545
																	18.5003	3.13127e+06	18.5003	2.56868e+06	18.5003	1.9523e+06	18.5003	1.10291e+06	18.5003	227292
																	18.5207	3.12953e+06	18.5207	2.56017e+06	18.5207	1.9576e+06	18.5207	1.11381e+06	18.5207	233853
																	18.5412	3.12115e+06	18.5412	2.56209e+06	18.5412	1.95469e+06	18.5412	1.12062e+06	18.5412	219616
																	18.5616	3.12317e+06	18.5616	2.56319e+06	18.5616	1.96119e+06	18.5616	1.12607e+06	18.5616	227153
																	18.5821	3.12693e+06	18.5821	2.56703e+06	18.5821	1.95341e+06	18.5821	1.11572e+06	18.5821	215568
																	18.6025	3.12534e+06	18.6025	2.57019e+06	18.6025	1.95349e+06	18.6025	1.11027e+06	18.6025	225338
																	18.623	3.12202e+06	18.623	2.55867e+06	18.623	1.95409e+06	18.623	1.12362e+06	18.623	225338
																	18.6434	3.11132e+06	18.6434	2.56292e+06	18.6434	1.95931e+06	18.6434	1.11217e+06	18.6434	229247
																	18.6639	3.12173e+06	18.6639	2.55894e+06	18.6639	1.95572e+06	18.6639	1.11381e+06	18.6639	223803
																	18.6843	3.12115e+06	18.6843	2.55647e+06	18.6843	1.95264e+06	18.6843	1.11163e+06	18.6843	229247
																	18.7048	3.12361e+06	18.7048	2.56456e+06	18.7048	1.95529e+06	18.7048	1.10754e+06	18.7048	227572
																	18.7253	3.13127e+06	18.7253	2.56854e+06	18.7253	1.95298e+06	18.7253	1.11054e+06	18.7253	226874
																	18.7457	3.13069e+06	18.7457	2.56443e+06	18.7457	1.95315e+06	18.7457	1.11108e+06	18.7457	225338
																	18.7662	3.12288e+06	18.7662	2.56854e+06	18.7662	1.95683e+06	18.7662	1.1149e+06	18.7662	230224
																	18.7866	3.12419e+06	18.7866	2.56374e+06	18.7866	1.9617e+06	18.7866	1.11681e+06	18.7866	227013
																	18.8071	3.12158e+06	18.8071	2.56415e+06	18.8071	1.96289e+06	18.8071	1.11408e+06	18.8071	231480
																	18.8275	3.13734e+06	18.8275	2.56374e+06	18.8275	1.9605e+06	18.8275	1.12525e+06	18.8275	234411
																	18.848	3.12332e+06	18.848	2.5636e+06	18.848	1.96247e+06	18.848	1.11326e+06	18.848	240971
																	18.8684	3.12606e+06	18.8684	2.57087e+06	18.8684	1.96084e+06	18.8684	1.12961e+06	18.8684	244739
																	18.8889	3.12563e+06	18.8889	2.56731e+06	18.8889	1.96332e+06	18.8889	1.12035e+06	18.8889	249764
																	18.9094	3.13633e+06	18.9094	2.57087e+06	18.9094	1.97358e+06	18.9094	1.14187e+06	18.9094	269723
																	18.9298	3.12766e+06	18.9298	2.5658e+06	18.9298	1.97785e+06	18.9298	1.13805e+06	18.9298	268188
																	18.9503	3.12375e+06	18.9503	2.56786e+06	18.9503	1.97512e+06	18.9503	1.14541e+06	18.9503	286891
																	18.9707	3.13156e+06	18.9707	2.56923e+06	18.9707	1.97247e+06	18.9707	1.15386e+06	18.9707	312154
																	18.9912	3.12187e+06	18.9912	2.56196e+06	18.9912	1.97383e+06	18.9912	1.17265e+06	18.9912	337696
																	19.0116	3.13185e+06	19.0116	2.56594e+06	19.0116	1.97178e+06	19.0116	1.16666e+06	19.0116	357935
																	19.0321	3.12925e+06	19.0321	2.56662e+06	19.0321	1.96725e+06	19.0321	1.18246e+06	19.0321	354445
																	19.0525	3.13185e+06	19.0525	2.56758e+06	19.0525	1.96922e+06	19.0525	1.16039e+06	19.0525	354027
																	19.073	3.1278e+06	19.073	2.5754e+06	19.073	1.96315e+06	19.073	1.15631e+06	19.073	308246
																	19.0934	3.12679e+06	19.0934	2.55894e+06	19.0934	1.967e+06	19.0934	1.12607e+06	19.0934	290660
																	19.1139	3.12404e+06	19.1139	2.57746e+06	19.1139	1.96307e+06	19.1139	1.10782e+06	19.1139	264838
																	19.1344	3.13214e+06	19.1344	2.56676e+06	19.1344	1.96341e+06	19.1344	1.11844e+06	19.1344	255347
																	19.1548	3.13098e+06	19.1548	2.56607e+06	19.1548	1.96272e+06	19.1548	1.12743e+06	19.1548	242646
																	19.1753	3.12968e+06	19.1753	2.56909e+06	19.1753	1.96289e+06	19.1753	1.11517e+06	19.1753	237761
																	19.1957	3.12708e+06	19.1957	2.56552e+06	19.1957	1.96025e+06	19.1957	1.11844e+06	19.1957	233015
																	19.2162	3.13546e+06	19.2162	2.56827e+06	19.2162	1.95375e+06	19.2162	1.104e+06	19.2162	237202
																	19.2366	3.1317e+06	19.2366	2.56744e+06	19.2366	1.95725e+06	19.2366	1.10918e+06	19.2366	222128
																	19.2571	3.12491e+06	19.2571	2.56525e+06	19.2571	1.96007e+06	19.2571	1.11735e+06	19.2571	234411
																	19.2775	3.13604e+06	19.2775	2.56978e+06	19.2775	1.96537e+06	19.2775	1.12634e+06	19.2775	230921
																	19.298	3.12751e+06	19.298	2.5636e+06	19.298	1.95734e+06	19.298	1.12007e+06	19.298	234969
																	19.3185	3.12925e+06	19.3185	2.56923e+06	19.3185	1.9576e+06	19.3185	1.1179e+06	19.3185	224361
																	19.3389	3.12722e+06	19.3389	2.56045e+06	19.3389	1.96572e+06	19.3389	1.12525e+06	19.3389	236225
																	19.3594	3.12057e+06	19.3594	2.57238e+06	19.3594	1.96213e+06	19.3594	1.1198e+06	19.3594	220314
																	19.3798	3.13358e+06	19.3798	2.5695e+06	19.3798	1.95811e+06	19.3798	1.11953e+06	19.3798	234132
																	19.4003	3.12823e+06	19.4003	2.56401e+06	19.4003	1.96153e+06	19.4003	1.12716e+06	19.4003	235667
																	19.4207	3.13474e+06	19.4207	2.57197e+06	19.4207	1.96007e+06	19.4207	1.10891e+06	19.4207	224920
																	19.4412	3.13141e+06	19.4412	2.57005e+06	19.4412	1.96247e+06	19.4412	1.12416e+06	19.4412	231340
																	19.4616	3.13445e+06	19.4616	2.57101e+06	19.4616	1.96315e+06	19.4616	1.11108e+06	19.4616	225338
																	19.4821	3.12476e+06	19.4821	2.56292e+06	19.4821	1.96332e+06	19.4821	1.09855e+06	19.4821	227572
																	19.5025	3.13011e+06	19.5025	2.56772e+06	19.5025	1.96324e+06	19.5025	1.11463e+06	19.5025	232736
																	19.523	3.12838e+06	19.523	2.56882e+06	19.523	1.96358e+06	19.523	1.12443e+06	19.523	227013
																	19.5435	3.1252e+06	19.5435	2.56717e+06	19.5435	1.96101e+06	19.5435	1.13233e+06	19.5435	228130
																	19.5639	3.12563e+06	19.5639	2.57375e+06	19.5639	1.96025e+06	19.5639	1.12552e+06	19.5639	230224
																	19.5844	3.13243e+06	19.5844	2.56552e+06	19.5844	1.95016e+06	19.5844	1.12498e+06	19.5844	225757
																	19.6048	3.12953e+06	19.6048	2.55674e+06	19.6048	1.96255e+06	19.6048	1.11762e+06	19.6048	239575
																	19.6253	3.12664e+06	19.6253	2.57074e+06	19.6253	1.96187e+06	19.6253	1.1149e+06	19.6253	228688
																	19.6457	3.1252e+06	19.6457	2.5684e+06	19.6457	1.96213e+06	19.6457	1.13342e+06	19.6457	229805
																	19.6662	3.13141e+06	19.6662	2.56868e+06	19.6662	1.96127e+06	19.6662	1.11681e+06	19.6662	233155
																	19.6866	3.12766e+06	19.6866	2.56895e+06	19.6866	1.95503e+06	19.6866	1.11517e+06	19.6866	233015
																	19.7071	3.12447e+06	19.7071	2.57375e+06	19.7071	1.96495e+06	19.7071	1.10727e+06	19.7071	228130
																	19.7275	3.12476e+06	19.7275	2.57032e+06	19.7275	1.96554e+06	19.7275	1.12825e+06	19.7275	229805
																	19.748	3.13691e+06	19.748	2.57567e+06	19.748	1.95956e+06	19.748	1.1277e+06	19.748	229386
																	19.7685	3.12578e+06	19.7685	2.56388e+06	19.7685	1.96213e+06	19.7685	1.13669e+06	19.7685	236504
																	19.7889	3.12881e+06	19.7889	2.57046e+06	19.7889	1.96127e+06	19.7889	1.14132e+06	19.7889	232178
																	19.8094	3.12939e+06	19.8094	2.57375e+06	19.8094	1.96478e+06	19.8094	1.10727e+06	19.8094	222826
																	19.8298	3.13373e+06	19.8298	2.57238e+06	19.8298	1.96478e+06	19.8298	1.10564e+06	19.8298	230084
																	19.8503	3.12404e+06	19.8503	2.57252e+06	19.8503	1.95837e+06	19.8503	1.12007e+06	19.8503	219616
																	19.8707	3.13069e+06	19.8707	2.57115e+06	19.8707	1.96666e+06	19.8707	1.11435e+06	19.8707	231759
																	19.8912	3.13705e+06	19.8912	2.57499e+06	19.8912	1.96631e+06	19.8912	1.11653e+06	19.8912	230782
																	19.9116	3.13026e+06	19.9116	2.56758e+06	19.9116	1.95854e+06	19.9116	1.12389e+06	19.9116	242925
																	19.9321	3.13633e+06	19.9321	2.57444e+06	19.9321	1.96042e+06	19.9321	1.11844e+06	19.9321	238598
																	19.9526	3.13402e+06	19.9526	2.57032e+06	19.9526	1.96366e+06	19.9526	1.1119e+06	19.9526	233992
																	19.973	3.13387e+06	19.973	2.57444e+06	19.973	1.96332e+06	19.973	1.12144e+06	19.973	232736
																	19.9935	3.13561e+06	19.9935	2.57581e+06	19.9935	1.96862e+06	19.9935	1.11871e+06	19.9935	236086
																	20.0139	3.13011e+06	20.0139	2.57156e+06	20.0139	1.96802e+06	20.0139	1.12171e+06	20.0139	241529
																	20.0344	3.13084e+06	20.0344	2.5658e+06	20.0344	1.96879e+06	20.0344	1.12144e+06	20.0344	237481
																	20.0548	3.12939e+06	20.0548	2.57622e+06	20.0548	1.9705e+06	20.0548	1.12198e+06	20.0548	241250
																	20.0753	3.13893e+06	20.0753	2.57746e+06	20.0753	1.96956e+06	20.0753	1.13124e+06	20.0753	247531
																	20.0957	3.13517e+06	20.0957	2.57074e+06	20.0957	1.97486e+06	20.0957	1.12552e+06	20.0957	246554
																	20.1162	3.13156e+06	20.1162	2.57951e+06	20.1162	1.97212e+06	20.1162	1.13914e+06	20.1162	250602
																	20.1366	3.12621e+06	20.1366	2.57279e+06	20.1366	1.9664e+06	20.1366	1.13124e+06	20.1366	264838
																	20.1571	3.1398e+06	20.1571	2.57663e+06	20.1571	1.96606e+06	20.1571	1.14514e+06	20.1571	268328
																	20.1776	3.13806e+06	20.1776	2.57787e+06	20.1776	1.97127e+06	20.1776	1.14922e+06	20.1776	285356
																	20.198	3.13763e+06	20.198	2.57554e+06	20.198	1.96896e+06	20.198	1.14623e+06	20.198	276004
																	20.2185	3.13662e+06	20.2185	2.57979e+06	20.2185	1.97563e+06	20.2185	1.14487e+06	20.2185	271398
																	20.2389	3.13763e+06	20.2389	2.57348e+06	20.2389	1.97426e+06	20.2389	1.14323e+06	20.2389	266792
																	20.2594	3.13098e+06	20.2594	2.56278e+06	20.2594	1.97007e+06	20.2594	1.14704e+06	20.2594	256743
																	20.2798	3.14775e+06	20.2798	2.57951e+06	20.2798	1.9711e+06	20.2798	1.13342e+06	20.2798	251160
																	20.3003	3.13199e+06	20.3003	2.57581e+06	20.3003	1.96666e+06	20.3003	1.13833e+06	20.3003	241250
																	20.3207	3.14009e+06	20.3207	2.57101e+06	20.3207	1.96862e+06	20.3207	1.12552e+06	20.3207	241529
																	20.3412	3.13257e+06	20.3412	2.5754e+06	20.3412	1.96768e+06	20.3412	1.13805e+06	20.3412	230224
																	20.3617	3.13402e+06	20.3617	2.57211e+06	20.3617	1.97042e+06	20.3617	1.11054e+06	20.3617	234969
																	20.3821	3.13445e+06	20.3821	2.57334e+06	20.3821	1.97033e+06	20.3821	1.13179e+06	20.3821	236644
																	20.4026	3.1359e+06	20.4026	2.57293e+06	20.4026	1.96589e+06	20.4026	1.13451e+06	20.4026	238738
																	20.423	3.13011e+06	20.423	2.57279e+06	20.423	1.96606e+06	20.423	1.12416e+06	20.423	228967
																	20.4435	3.14052e+06	20.4435	2.57705e+06	20.4435	1.96623e+06	20.4435	1.12498e+06	20.4435	244042
																	20.4639	3.13806e+06	20.4639	2.57897e+06	20.4639	1.96973e+06	20.4639	1.12116e+06	20.4639	237621
																	20.4844	3.13575e+06	20.4844	2.57334e+06	20.4844	1.96913e+06	20.4844	1.11817e+06	20.4844	233573
																	20.5048	3.14746e+06	20.5048	2.57705e+06	20.5048	1.96717e+06	20.5048	1.10782e+06	20.5048	231480
																	20.5253	3.13806e+06	20.5253	2.57279e+06	20.5253	1.96512e+06	20.5253	1.13233e+06	20.5253	237063
																	20.5457	3.14789e+06	20.5457	2.57581e+06	20.5457	1.96811e+06	20.5457	1.12362e+06	20.5457	236923
																	20.5662	3.13416e+06	20.5662	2.58061e+06	20.5662	1.96315e+06	20.5662	1.11926e+06	20.5662	238040
																	20.5867	3.13633e+06	20.5867	2.57938e+06	20.5867	1.96768e+06	20.5867	1.11272e+06	20.5867	233294
																	20.6071	3.1385e+06	20.6071	2.58596e+06	20.6071	1.97426e+06	20.6071	1.13342e+06	20.6071	233992
																	20.6276	3.14312e+06	20.6276	2.57773e+06	20.6276	1.96384e+06	20.6276	1.13669e+06	20.6276	238598
																	20.648	3.13532e+06	20.648	2.57389e+06	20.648	1.96725e+06	20.648	1.10945e+06	20.648	231340
																	20.6685	3.13604e+06	20.6685	2.57609e+06	20.6685	1.96973e+06	20.6685	1.12498e+06	20.6685	230782
																	20.6889	3.13069e+06	20.6889	2.57883e+06	20.6889	1.97024e+06	20.6889	1.12743e+06	20.6889	235527
																	20.7094	3.14139e+06	20.7094	2.58253e+06	20.7094	1.96674e+06	20.7094	1.13969e+06	20.7094	233992
																	20.7298	3.14602e+06	20.7298	2.57567e+06	20.7298	1.96657e+06	20.7298	1.12716e+06	20.7298	235667
																	20.7503	3.14457e+06	20.7503	2.57718e+06	20.7503	1.97153e+06	20.7503	1.13152e+06	20.7503	234271
																	20.7708	3.14096e+06	20.7708	2.58569e+06	20.7708	1.96734e+06	20.7708	1.11081e+06	20.7708	243902
																	20.7912	3.13561e+06	20.7912	2.5824e+06	20.7912	1.96879e+06	20.7912	1.11354e+06	20.7912	241390
																	20.8117	3.13488e+06	20.8117	2.57307e+06	20.8117	1.97631e+06	20.8117	1.13697e+06	20.8117	241250
																	20.8321	3.14428e+06	20.8321	2.57855e+06	20.8321	1.9699e+06	20.8321	1.12416e+06	20.8321	241250
																	20.8526	3.14558e+06	20.8526	2.57321e+06	20.8526	1.97375e+06	20.8526	1.1277e+06	20.8526	234132
																	20.873	3.13185e+06	20.873	2.57938e+06	20.873	1.97691e+06	20.873	1.12607e+06	20.873	228549
																	20.8935	3.13879e+06	20.8935	2.5765e+06	20.8935	1.96854e+06	20.8935	1.12389e+06	20.8935	235527
																	20.9139	3.13821e+06	20.9139	2.57938e+06	20.9139	1.97195e+06	20.9139	1.1198e+06	20.9139	243204
																	20.9344	3.14283e+06	20.9344	2.585e+06	20.9344	1.96939e+06	20.9344	1.10945e+06	20.9344	240552
																	20.9548	3.15469e+06	20.9548	2.58212e+06	20.9548	1.97281e+06	20.9548	1.13724e+06	20.9548	246275
																	20.9753	3.14153e+06	20.9753	2.57801e+06	20.9753	1.9699e+06	20.9753	1.11926e+06	20.9753	243623
																	20.9958	3.1424e+06	20.9958	2.58267e+06	20.9958	1.97324e+06	20.9958	1.1277e+06	20.9958	238179
																	21.0162	3.14558e+06	21.0162	2.57869e+06	21.0162	1.97383e+06	21.0162	1.12443e+06	21.0162	237063
																	21.0367	3.13994e+06	21.0367	2.57842e+06	21.0367	1.97195e+06	21.0367	1.13097e+06	21.0367	243902
																	21.0571	3.14645e+06	21.0571	2.5684e+06	21.0571	1.97341e+06	21.0571	1.1337e+06	21.0571	238319
																	21.0776	3.13459e+06	21.0776	2.58651e+06	21.0776	1.98067e+06	21.0776	1.12525e+06	21.0776	238179
																	21.098	3.15108e+06	21.098	2.58308e+06	21.098	1.97956e+06	21.098	1.13015e+06	21.098	237342
																	21.1185	3.14023e+06	21.1185	2.57965e+06	21.1185	1.97529e+06	21.1185	1.13342e+06	21.1185	239575
																	21.1389	3.13734e+06	21.1389	2.58308e+06	21.1389	1.97819e+06	21.1389	1.1258e+06	21.1389	240552
																	21.1594	3.14558e+06	21.1594	2.58624e+06	21.1594	1.98212e+06	21.1594	1.13043e+06	21.1594	242367
																	21.1798	3.13633e+06	21.1798	2.58267e+06	21.1798	1.974e+06	21.1798	1.1416e+06	21.1798	247112
																	21.2003	3.14153e+06	21.2003	2.58555e+06	21.2003	1.97674e+06	21.2003	1.1356e+06	21.2003	244042
																	21.2208	3.14182e+06	21.2208	2.58473e+06	21.2208	1.97768e+06	21.2208	1.1277e+06	21.2208	245437
																	21.2412	3.14602e+06	21.2412	2.59721e+06	21.2412	1.97375e+06	21.2412	1.13506e+06	21.2412	242785
																	21.2617	3.14804e+06	21.2617	2.58939e+06	21.2617	1.98614e+06	21.2617	1.13206e+06	21.2617	242646
																	21.2821	3.145e+06	21.2821	2.5839e+06	21.2821	1.97819e+06	21.2821	1.14459e+06	21.2821	252974
																	21.3026	3.14283e+06	21.3026	2.58788e+06	21.3026	1.97913e+06	21.3026	1.12743e+06	21.3026	255208
																	21.323	3.13965e+06	21.323	2.59625e+06	21.323	1.97819e+06	21.323	1.14623e+06	21.323	252835
																	21.3435	3.14443e+06	21.3435	2.58048e+06	21.3435	1.97999e+06	21.3435	1.1258e+06	21.3435	252835
																	21.3639	3.15209e+06	21.3639	2.58706e+06	21.3639	1.97665e+06	21.3639	1.1356e+06	21.3639	249345
																	21.3844	3.15108e+06	21.3844	2.58637e+06	21.3844	1.9846e+06	21.3844	1.13424e+06	21.3844	255766
																	21.4049	3.1463e+06	21.4049	2.58816e+06	21.4049	1.98375e+06	21.4049	1.13642e+06	21.4049	244739
																	21.4253	3.15339e+06	21.4253	2.58514e+06	21.4253	1.97768e+06	21.4253	1.13642e+06	21.4253	242087
																	21.4458	3.1531e+06	21.4458	2.59488e+06	21.4458	1.97939e+06	21.4458	1.13342e+06	21.4458	249066
																	21.4662	3.14312e+06	21.4662	2.58006e+06	21.4662	1.97999e+06	21.4662	1.14078e+06	21.4662	259395
																	21.4867	3.14934e+06	21.4867	2.58706e+06	21.4867	1.97785e+06	21.4867	1.1356e+06	21.4867	244181
																	21.5071	3.14732e+06	21.5071	2.59529e+06	21.5071	1.97657e+06	21.5071	1.11953e+06	21.5071	246973
																	21.5276	3.15194e+06	21.5276	2.5957e+06	21.5276	1.98452e+06	21.5276	1.1356e+06	21.5276	239994
																	21.548	3.1437e+06	21.548	2.58555e+06	21.548	1.98204e+06	21.548	1.12906e+06	21.548	247810
																	21.5685	3.14515e+06	21.5685	2.59008e+06	21.5685	1.98118e+06	21.5685	1.12607e+06	21.5685	244739
																	21.5889	3.15006e+06	21.5889	2.59213e+06	21.5889	1.9799e+06	21.5889	1.14541e+06	21.5889	250043
																	21.6094	3.15585e+06	21.6094	2.585e+06	21.6094	1.97956e+06	21.6094	1.13043e+06	21.6094	242925
																	21.6299	3.1518e+06	21.6299	2.58775e+06	21.6299	1.98486e+06	21.6299	1.14187e+06	21.6299	243902
																	21.6503	3.15657e+06	21.6503	2.60132e+06	21.6503	1.97896e+06	21.6503	1.13724e+06	21.6503	244460
																	21.6708	3.15151e+06	21.6708	2.59831e+06	21.6708	1.98135e+06	21.6708	1.12988e+06	21.6708	258278
																	21.6912	3.15859e+06	21.6912	2.59488e+06	21.6912	1.9911e+06	21.6912	1.13124e+06	21.6912	250043
																	21.7117	3.14515e+06	21.7117	2.58871e+06	21.7117	1.98776e+06	21.7117	1.12661e+06	21.7117	253114
																	21.7321	3.15194e+06	21.7321	2.59844e+06	21.7321	1.98409e+06	21.7321	1.13097e+06	21.7321	248787
																	21.7526	3.15715e+06	21.7526	2.58692e+06	21.7526	1.98255e+06	21.7526	1.1435e+06	21.7526	259255
																	21.773	3.15151e+06	21.773	2.5909e+06	21.773	1.98665e+06	21.773	1.12171e+06	21.773	245158
																	21.7935	3.15874e+06	21.7935	2.59694e+06	21.7935	1.98674e+06	21.7935	1.13887e+06	21.7935	251439
																	21.814	3.16539e+06	21.814	2.59666e+06	21.814	1.97913e+06	21.814	1.12334e+06	21.814	243623
																	21.8344	3.16929e+06	21.8344	2.59364e+06	21.8344	1.97734e+06	21.8344	1.13424e+06	21.8344	248229
																	21.8549	3.16264e+06	21.8549	2.59968e+06	21.8549	1.97802e+06	21.8549	1.1356e+06	21.8549	251997
																	21.8753	3.15267e+06	21.8753	2.58432e+06	21.8753	1.98785e+06	21.8753	1.13479e+06	21.8753	250881
																	21.8958	3.15556e+06	21.8958	2.59117e+06	21.8958	1.98417e+06	21.8958	1.11708e+06	21.8958	245996
																	21.9162	3.14992e+06	21.9162	2.58953e+06	21.9162	1.9852e+06	21.9162	1.13342e+06	21.9162	241529
																	21.9367	3.15859e+06	21.9367	2.59598e+06	21.9367	1.98768e+06	21.9367	1.1386e+06	21.9367	246693
																	21.9571	3.15715e+06	21.9571	2.60311e+06	21.9571	1.99366e+06	21.9571	1.12525e+06	21.9571	242646
																	21.9776	3.15599e+06	21.9776	2.59488e+06	21.9776	1.98862e+06	21.9776	1.13914e+06	21.9776	259534
																	21.998	3.15642e+06	21.998	2.60311e+06	21.998	1.99323e+06	21.998	1.14459e+06	21.998	257022
																	22.0185	3.16712e+06	22.0185	2.59982e+06	22.0185	1.98469e+06	22.0185	1.13724e+06	22.0185	243902
																	22.039	3.15671e+06	22.039	2.60132e+06	22.039	1.99016e+06	22.039	1.13642e+06	22.039	260651
																	22.0594	3.16134e+06	22.0594	2.59241e+06	22.0594	1.9905e+06	22.0594	1.1416e+06	22.0594	252137
																	22.0799	3.17189e+06	22.0799	2.59447e+06	22.0799	1.99554e+06	22.0799	1.16366e+06	22.0799	250741
																	22.1003	3.16336e+06	22.1003	2.59488e+06	22.1003	1.99546e+06	22.1003	1.14078e+06	22.1003	252416
																	22.1208	3.16452e+06	22.1208	2.60928e+06	22.1208	1.9952e+06	22.1208	1.15059e+06	22.1208	273213
																	22.1412	3.1638e+06	22.1412	2.60777e+06	22.1412	1.99007e+06	22.1412	1.15985e+06	22.1412	255905
																	22.1617	3.16293e+06	22.1617	2.61079e+06	22.1617	1.99657e+06	22.1617	1.15495e+06	22.1617	268467
																	22.1821	3.16698e+06	22.1821	2.59748e+06	22.1821	1.99802e+06	22.1821	1.16094e+06	22.1821	261488
																	22.2026	3.17883e+06	22.2026	2.60818e+06	22.2026	2.00298e+06	22.2026	1.15903e+06	22.2026	257720
																	22.2231	3.17392e+06	22.2231	2.60914e+06	22.2231	1.99631e+06	22.2231	1.14623e+06	22.2231	255905
																	22.2435	3.1638e+06	22.2435	2.61065e+06	22.2435	1.99033e+06	22.2435	1.14214e+06	22.2435	258418
																	22.264	3.17869e+06	22.264	2.60448e+06	22.264	1.99896e+06	22.264	1.14841e+06	22.264	259953
																	22.2844	3.17305e+06	22.2844	2.60475e+06	22.2844	1.9987e+06	22.2844	1.14241e+06	22.2844	257580
																	22.3049	3.17016e+06	22.3049	2.61216e+06	22.3049	1.99674e+06	22.3049	1.15985e+06	22.3049	261768
																	22.3253	3.16712e+06	22.3253	2.60448e+06	22.3253	1.99819e+06	22.3253	1.16475e+06	22.3253	259953
																	22.3458	3.17001e+06	22.3458	2.60571e+06	22.3458	1.99896e+06	22.3458	1.15277e+06	22.3458	254928
																	22.3662	3.16958e+06	22.3662	2.61161e+06	22.3662	2.00169e+06	22.3662	1.15603e+06	22.3662	265536
																	22.3867	3.16842e+06	22.3867	2.61449e+06	22.3867	2.00409e+06	22.3867	1.15658e+06	22.3867	268746
																	22.4071	3.17262e+06	22.4071	2.60434e+06	22.4071	2.00699e+06	22.4071	1.14732e+06	22.4071	267909
																	22.4276	3.17175e+06	22.4276	2.60969e+06	22.4276	2.00033e+06	22.4276	1.15386e+06	22.4276	269165
																	22.4481	3.17652e+06	22.4481	2.61312e+06	22.4481	2.01067e+06	22.4481	1.16693e+06	22.4481	267490
																	22.4685	3.17912e+06	22.4685	2.61847e+06	22.4685	2.00614e+06	22.4685	1.14568e+06	22.4685	263024
																	22.489	3.18172e+06	22.489	2.62519e+06	22.489	2.00332e+06	22.489	1.1514e+06	22.489	269723
																	22.5094	3.17623e+06	22.5094	2.6053e+06	22.5094	2.00238e+06	22.5094	1.15876e+06	22.5094	262186
																	22.5299	3.17927e+06	22.5299	2.62039e+06	22.5299	2.01229e+06	22.5299	1.1593e+06	22.5299	266932
																	22.5503	3.17984e+06	22.5503	2.61052e+06	22.5503	2.01024e+06	22.5503	1.17184e+06	22.5503	272375
																	22.5708	3.18837e+06	22.5708	2.62259e+06	22.5708	2.00631e+06	22.5708	1.15549e+06	22.5708	271119
																	22.5912	3.17478e+06	22.5912	2.616e+06	22.5912	2.00298e+06	22.5912	1.1702e+06	22.5912	272794
																	22.6117	3.17681e+06	22.6117	2.61737e+06	22.6117	2.00528e+06	22.6117	1.16012e+06	22.6117	273911
																	22.6321	3.17768e+06	22.6321	2.62341e+06	22.6321	2.00939e+06	22.6321	1.16285e+06	22.6321	274050
																	22.6526	3.18447e+06	22.6526	2.61943e+06	22.6526	2.01357e+06	22.6526	1.15495e+06	22.6526	266513
																	22.6731	3.19257e+06	22.6731	2.61202e+06	22.6731	2.01631e+06	22.6731	1.17184e+06	22.6731	277819
																	22.6935	3.18447e+06	22.6935	2.62958e+06	22.6935	2.01827e+06	22.6935	1.16257e+06	22.6935	278796
																	22.714	3.19445e+06	22.714	2.62602e+06	22.714	2.01272e+06	22.714	1.15168e+06	22.714	271817
																	22.7344	3.18447e+06	22.7344	2.61696e+06	22.7344	2.02041e+06	22.7344	1.15903e+06	22.7344	274888
																	22.7549	3.1969e+06	22.7549	2.62012e+06	22.7549	2.01417e+06	22.7549	1.15958e+06	22.7549	280471
																	22.7753	3.18693e+06	22.7753	2.61724e+06	22.7753	2.01571e+06	22.7753	1.17347e+06	22.7753	279912
																	22.7958	3.1904e+06	22.7958	2.62506e+06	22.7958	2.02032e+06	22.7958	1.15767e+06	22.7958	287310
																	22.8162	3.1849e+06	22.8162	2.62821e+06	22.8162	2.0181e+06	22.8162	1.18137e+06	22.8162	277958
																	22.8367	3.19372e+06	22.8367	2.62464e+06	22.8367	2.01682e+06	22.8367	1.1653e+06	22.8367	275446
																	22.8572	3.19748e+06	22.8572	2.62807e+06	22.8572	2.02152e+06	22.8572	1.16857e+06	22.8572	286751
																	22.8776	3.19589e+06	22.8776	2.62725e+06	22.8776	2.01434e+06	22.8776	1.17429e+06	22.8776	277679
																	22.8981	3.19661e+06	22.8981	2.62533e+06	22.8981	2.0222e+06	22.8981	1.16693e+06	22.8981	289264
																	22.9185	3.19633e+06	22.9185	2.62944e+06	22.9185	2.01631e+06	22.9185	1.17129e+06	22.9185	275446
																	22.939	3.1943e+06	22.939	2.63438e+06	22.939	2.02844e+06	22.939	1.17674e+06	22.939	282704
																	22.9594	3.19387e+06	22.9594	2.63644e+06	22.9594	2.02443e+06	22.9594	1.17974e+06	22.9594	281727
																	22.9799	3.19358e+06	22.9799	2.63877e+06	22.9799	2.02998e+06	22.9799	1.18546e+06	22.9799	292753
																	23.0003	3.19633e+06	23.0003	2.64069e+06	23.0003	2.03041e+06	23.0003	1.1751e+06	23.0003	281866
																	23.0208	3.20095e+06	23.0208	2.63699e+06	23.0208	2.02964e+06	23.0208	1.18491e+06	23.0208	288706
																	23.0412	3.20948e+06	23.0412	2.64152e+06	23.0412	2.03007e+06	23.0412	1.20589e+06	23.0412	287868
																	23.0617	3.21498e+06	23.0617	2.64261e+06	23.0617	2.03118e+06	23.0617	1.18682e+06	23.0617	290241
																	23.0822	3.20124e+06	23.0822	2.64193e+06	23.0822	2.03109e+06	23.0822	1.17946e+06	23.0822	290101
																	23.1026	3.20919e+06	23.1026	2.63178e+06	23.1026	2.03314e+06	23.1026	1.18028e+06	23.1026	293451
																	23.1231	3.21353e+06	23.1231	2.65647e+06	23.1231	2.03733e+06	23.1231	1.17211e+06	23.1231	285356
																	23.1435	3.20789e+06	23.1435	2.65084e+06	23.1435	2.02468e+06	23.1435	1.18873e+06	23.1435	283960
																	23.164	3.21613e+06	23.164	2.65948e+06	23.164	2.03887e+06	23.164	1.20071e+06	23.164	296522
																	23.1844	3.20905e+06	23.1844	2.64906e+06	23.1844	2.03408e+06	23.1844	1.17674e+06	23.1844	289822
																	23.2049	3.2037e+06	23.2049	2.65894e+06	23.2049	2.03853e+06	23.2049	1.186e+06	23.2049	296103
																	23.2253	3.21888e+06	23.2253	2.66525e+06	23.2253	2.03844e+06	23.2253	1.20562e+06	23.2253	291078
																	23.2458	3.21367e+06	23.2458	2.65907e+06	23.2458	2.04143e+06	23.2458	1.19826e+06	23.2458	312712
																	23.2663	3.22726e+06	23.2663	2.65729e+06	23.2663	2.0516e+06	23.2663	1.2018e+06	23.2663	304338
																	23.2867	3.22726e+06	23.2867	2.66758e+06	23.2867	2.0481e+06	23.2867	1.21216e+06	23.2867	301546
																	23.3072	3.23377e+06	23.3072	2.6721e+06	23.3072	2.04759e+06	23.3072	1.21733e+06	23.3072	323878
																	23.3276	3.21859e+06	23.3276	2.66346e+06	23.3276	2.05844e+06	23.3276	1.21107e+06	23.3276	321087
																	23.3481	3.22582e+06	23.3481	2.66278e+06	23.3481	2.05613e+06	23.3481	1.23831e+06	23.3481	336859
																	23.3685	3.23377e+06	23.3685	2.67101e+06	23.3685	2.05237e+06	23.3685	1.22605e+06	23.3685	332672
																	23.389	3.23276e+06	23.389	2.6599e+06	23.389	2.06596e+06	23.389	1.22714e+06	23.389	333090
																	23.4094	3.2342e+06	23.4094	2.6732e+06	23.4094	2.05878e+06	23.4094	1.20534e+06	23.4094	339930
																	23.4299	3.23984e+06	23.4299	2.678e+06	23.4299	2.06562e+06	23.4299	1.22087e+06	23.4299	328484
																	23.4503	3.24172e+06	23.4503	2.69158e+06	23.4503	2.07288e+06	23.4503	1.23014e+06	23.4503	328764
																	23.4708	3.23724e+06	23.4708	2.6898e+06	23.4708	2.06818e+06	23.4708	1.23368e+06	23.4708	323181
																	23.4913	3.26008e+06	23.4913	2.71216e+06	23.4913	2.06972e+06	23.4913	1.22687e+06	23.4913	330159
																	23.5117	3.26312e+06	23.5117	2.71353e+06	23.5117	2.08459e+06	23.5117	1.2255e+06	23.5117	327368
																	23.5322	3.28495e+06	23.5322	2.72793e+06	23.5322	2.10373e+06	23.5322	1.23231e+06	23.5322	338255
																	23.5526	3.277e+06	23.5526	2.73177e+06	23.5526	2.1004e+06	23.5526	1.23885e+06	23.5526	339092
																	23.5731	3.29333e+06	23.5731	2.73287e+06	23.5731	2.11536e+06	23.5731	1.24185e+06	23.5731	332811
																	23.5935	3.31863e+06	23.5935	2.77416e+06	23.5935	2.13236e+06	23.5935	1.25711e+06	23.5935	341046
																	23.614	3.35506e+06	23.614	2.809e+06	23.614	2.15305e+06	23.614	1.25602e+06	23.614	357935
																	23.6344	3.37458e+06	23.6344	2.84453e+06	23.6344	2.17697e+06	23.6344	1.27209e+06	23.6344	355981
																	23.6549	3.422e+06	23.6549	2.89336e+06	23.6549	2.22133e+06	23.6549	1.29688e+06	23.6549	379709
																	23.6754	3.48893e+06	23.6754	2.94795e+06	23.6754	2.27807e+06	23.6754	1.3342e+06	23.6754	388502
																	23.6958	3.54777e+06	23.6958	3.03478e+06	23.6958	2.3655e+06	23.6958	1.35082e+06	23.6958	404832
																	23.7163	3.61139e+06	23.7163	3.10158e+06	23.7163	2.4437e+06	23.7163	1.432e+06	23.7163	433305
																	23.7367	3.6656e+06	23.7367	3.15357e+06	23.7367	2.57548e+06	23.7367	1.46143e+06	23.7367	456475
																	23.7572	3.66892e+06	23.7572	3.1559e+06	23.7572	2.67137e+06	23.7572	1.54724e+06	23.7572	520261
																	23.7776	3.66849e+06	23.7776	3.10542e+06	23.7776	2.65983e+06	23.7776	1.59301e+06	23.7776	584186
																	23.7981	3.60242e+06	23.7981	3.06194e+06	23.7981	2.57864e+06	23.7981	1.6889e+06	23.7981	640016
																	23.8185	3.55674e+06	23.8185	2.97196e+06	23.8185	2.47583e+06	23.8185	1.6731e+06	23.8185	727948
																	23.839	3.53259e+06	23.839	2.92834e+06	23.839	2.3655e+06	23.839	1.66248e+06	23.839	739394
																	23.8594	3.51149e+06	23.8594	2.87608e+06	23.8594	2.2979e+06	23.8594	1.61426e+06	23.8594	725994
																	23.8799	3.45655e+06	23.8799	2.84123e+06	23.8799	2.26414e+06	23.8799	1.57748e+06	23.8799	653276
																	23.9004	3.41072e+06	23.9004	2.82285e+06	23.9004	2.22757e+06	23.9004	1.50175e+06	23.9004	585582
																	23.9208	3.39207e+06	23.9208	2.81339e+06	23.9208	2.20244e+06	23.9208	1.42765e+06	23.9208	533799
																	23.9413	3.36923e+06	23.9413	2.80626e+06	23.9413	2.19099e+06	23.9413	1.38787e+06	23.9413	482296
																	23.9617	3.36186e+06	23.9617	2.79857e+06	23.9617	2.1651e+06	23.9617	1.37316e+06	23.9617	451590
																	23.9822	3.3662e+06	23.9822	2.79007e+06	23.9822	2.1692e+06	23.9822	1.33965e+06	23.9822	437074
																	24.0026	3.3542e+06	24.0026	2.79021e+06	24.0026	2.1645e+06	24.0026	1.35818e+06	24.0026	441261
																	24.0231	3.35853e+06	24.0231	2.79089e+06	24.0231	2.16766e+06	24.0231	1.32576e+06	24.0231	439167
																	24.0435	3.35983e+06	24.0435	2.79048e+06	24.0435	2.17125e+06	24.0435	1.33502e+06	24.0435	436795
																	24.064	3.36446e+06	24.064	2.802e+06	24.064	2.18167e+06	24.064	1.34782e+06	24.064	462895
																	24.0844	3.37212e+06	24.0844	2.80296e+06	24.0844	2.17903e+06	24.0844	1.36308e+06	24.0844	449077
																	24.1049	3.37588e+06	24.1049	2.81243e+06	24.1049	2.18928e+06	24.1049	1.32494e+06	24.1049	454939
																	24.1254	3.35102e+06	24.1254	2.81284e+06	24.1254	2.18595e+06	24.1254	1.36417e+06	24.1254	459545
																	24.1458	3.38094e+06	24.1458	2.84233e+06	24.1458	2.18851e+06	24.1458	1.35954e+06	24.1458	450194
																	24.1663	3.37993e+06	24.1663	2.82861e+06	24.1663	2.19911e+06	24.1663	1.36553e+06	24.1663	452846
																	24.1867	3.39525e+06	24.1867	2.83781e+06	24.1867	2.21441e+06	24.1867	1.35927e+06	24.1867	448240
																	24.2072	3.3886e+06	24.2072	2.85358e+06	24.2072	2.21116e+06	24.2072	1.3737e+06	24.2072	447402
																	24.2276	3.39439e+06	24.2276	2.85111e+06	24.2276	2.23278e+06	24.2276	1.38133e+06	24.2276	453683
																	24.2481	3.41072e+06	24.2481	2.86483e+06	24.2481	2.23124e+06	24.2481	1.38052e+06	24.2481	467780
																	24.2685	3.42157e+06	24.2685	2.85427e+06	24.2685	2.24227e+06	24.2685	1.39386e+06	24.2685	462756
																	24.289	3.43515e+06	24.289	2.87731e+06	24.289	2.24534e+06	24.289	1.39305e+06	24.289	478528
																	24.3095	3.43978e+06	24.3095	2.87635e+06	24.3095	2.26714e+06	24.3095	1.39822e+06	24.3095	476294
																	24.3299	3.44209e+06	24.3299	2.89638e+06	24.3299	2.25158e+06	24.3299	1.42083e+06	24.3299	490671
																	24.3504	3.45698e+06	24.3504	2.91435e+06	24.3504	2.27295e+06	24.3504	1.41539e+06	24.3504	498068
																	24.3708	3.45858e+06	24.3708	2.91503e+06	24.3708	2.27722e+06	24.3708	1.41402e+06	24.3708	513561
																	24.3913	3.48286e+06	24.3913	2.92518e+06	24.3913	2.29064e+06	24.3913	1.42792e+06	24.3913	506303
																	24.4117	3.49703e+06	24.4117	2.92244e+06	24.4117	2.30183e+06	24.4117	1.45598e+06	24.4117	513840
																	24.4322	3.48792e+06	24.4322	2.95289e+06	24.4322	2.31269e+06	24.4322	1.47695e+06	24.4322	514957
																	24.4526	3.50325e+06	24.4526	2.94782e+06	24.4526	2.32209e+06	24.4526	1.46115e+06	24.4526	522913
																	24.4731	3.52811e+06	24.4731	2.96345e+06	24.4731	2.3267e+06	24.4731	1.48567e+06	24.4731	542453
																	24.4935	3.51828e+06	24.4935	2.98128e+06	24.4935	2.34448e+06	24.4935	1.48785e+06	24.4935	561575
																	24.514	3.53708e+06	24.514	3.002e+06	24.514	2.34832e+06	24.514	1.5121e+06	24.514	543988
																	24.5345	3.56006e+06	24.5345	3.01475e+06	24.5345	2.35764e+06	24.5345	1.53035e+06	24.5345	565064
																	24.5549	3.55587e+06	24.5549	3.02271e+06	24.5549	2.36687e+06	24.5549	1.5309e+06	24.5549	567158
																	24.5754	3.58956e+06	24.5754	3.04342e+06	24.5754	2.38336e+06	24.5754	1.55105e+06	24.5754	588652
																	24.5958	3.59895e+06	24.5958	3.0426e+06	24.5958	2.41755e+06	24.5958	1.56359e+06	24.5958	580417
																	24.6163	3.60546e+06	24.6163	3.08224e+06	24.6163	2.42455e+06	24.6163	1.58129e+06	24.6163	608472
																	24.6367	3.63741e+06	24.6367	3.09898e+06	24.6367	2.42387e+06	24.6367	1.61426e+06	24.6367	618103
																	24.6572	3.66921e+06	24.6572	3.13546e+06	24.6572	2.45387e+06	24.6572	1.61508e+06	24.6572	640295
																	24.6776	3.68642e+06	24.6776	3.13889e+06	24.6776	2.47463e+06	24.6776	1.62979e+06	24.6776	645599
																	24.6981	3.71548e+06	24.6981	3.16262e+06	24.6981	2.48002e+06	24.6981	1.64014e+06	24.6981	668908
																	24.7186	3.72097e+06	24.7186	3.18128e+06	24.7186	2.4972e+06	24.7186	1.65104e+06	24.7186	672956
																	24.739	3.75653e+06	24.739	3.20761e+06	24.739	2.52899e+06	24.739	1.68727e+06	24.739	695427
																	24.7595	3.77359e+06	24.7595	3.24465e+06	24.7595	2.55035e+06	24.7595	1.67637e+06	24.7595	708129
																	24.7799	3.79094e+06	24.7799	3.2511e+06	24.7799	2.56813e+06	24.7799	1.71724e+06	24.7799	719155
																	24.8004	3.79774e+06	24.8004	3.31516e+06	24.8004	2.61547e+06	24.8004	1.74748e+06	24.8004	731996
																	24.8208	3.86886e+06	24.8208	3.3109e+06	24.8208	2.62932e+06	24.8208	1.8194e+06	24.8208	773589
																	24.8413	3.90573e+06	24.8413	3.39705e+06	24.8413	2.66e+06	24.8413	1.81831e+06	24.8413	792292
																	24.8617	3.94577e+06	24.8617	3.41117e+06	24.8617	2.68495e+06	24.8617	1.84855e+06	24.8617	820208
																	24.8822	3.97772e+06	24.8822	3.47633e+06	24.8822	2.73016e+06	24.8822	1.8559e+06	24.8822	835142
																	24.9026	4.02384e+06	24.9026	3.51446e+06	24.9026	2.75725e+06	24.9026	1.9093e+06	24.9026	878410
																	24.9231	4.07965e+06	24.9231	3.60829e+06	24.9231	2.81665e+06	24.9231	1.96079e+06	24.9231	917491
																	24.9436	4.14832e+06	24.9436	3.68949e+06	24.9436	2.8704e+06	24.9436	2.03516e+06	24.9436	933542
																	24.964	4.25327e+06	24.964	3.79388e+06	24.964	2.94006e+06	24.964	2.06158e+06	24.964	968715
																	24.9845	4.34855e+06	24.9845	3.89922e+06	24.9845	3.03936e+06	24.9845	2.10408e+06	24.9845	1.03683e+06
																	25.0049	3.76622e+06	25.0049	3.2393e+06	25.0049	2.71461e+06	25.0049	1.53934e+06	25.0049	825791
																	25.0254	3.85296e+06	25.0254	3.62338e+06	25.0254	2.60351e+06	25.0254	1.56658e+06	25.0254	700173
																	25.0458	4.05536e+06	25.0458	3.81541e+06	25.0458	2.80007e+06	25.0458	1.92074e+06	25.0458	881621
																	25.0663	4.2433e+06	25.0663	3.9663e+06	25.0663	2.86844e+06	25.0663	1.75728e+06	25.0663	895578
																	25.0867	4.4457e+06	25.0867	4.18577e+06	25.0867	3.11628e+06	25.0867	1.86625e+06	25.0867	1.06307e+06
																	25.1072	4.86495e+06	25.1072	4.43268e+06	25.1072	3.25301e+06	25.1072	2.30214e+06	25.1072	839748
																	25.1277	4.92278e+06	25.1277	4.58356e+06	25.1277	3.57776e+06	25.1277	2.35662e+06	25.1277	1.1189e+06
																	25.1481	4.70592e+06	25.1481	4.87162e+06	25.1481	3.98798e+06	25.1481	2.22041e+06	25.1481	1.41201e+06
																	25.1686	5.24083e+06	25.1686	5.28313e+06	25.1686	4.20163e+06	25.1686	2.43835e+06	25.1686	1.39805e+06
																	25.189	5.2842e+06	25.189	4.98136e+06	25.189	4.45801e+06	25.189	3.03769e+06	25.189	1.73303e+06
																	25.2095	5.73237e+06	25.2095	5.24198e+06	25.2095	4.91095e+06	25.2095	3.09218e+06	25.2095	2.16571e+06
																	25.2299	5.44323e+06	25.2299	5.63977e+06	25.2299	4.87677e+06	25.2299	3.03769e+06	25.2299	2.26341e+06
																	25.2504	5.689e+06	25.2504	5.77694e+06	25.2504	4.87677e+06	25.2504	3.71876e+06	25.2504	2.84963e+06
																	25.2708	5.41431e+06	25.2708	5.53003e+06	25.2708	5.16734e+06	25.2708	4.07292e+06	25.2708	2.6961e+06
																	25.2913	5.03843e+06	25.2913	5.37915e+06	25.2913	4.4922e+06	25.2913	3.85497e+06	25.2913	3.32418e+06
																	25.3117	5.12517e+06	25.3117	4.8579e+06	25.3117	4.34691e+06	25.3117	3.96395e+06	25.3117	3.31023e+06
																	25.3322	5.05289e+06	25.3322	4.66587e+06	25.3322	3.95379e+06	25.3322	3.50082e+06	25.3322	2.7938e+06
																	25.3527	5.05289e+06	25.3527	4.74817e+06	25.3527	3.68886e+06	25.3527	3.80049e+06	25.3527	2.91942e+06
																	25.3731	4.92278e+06	25.3731	4.39153e+06	25.3731	3.79996e+06	25.3731	3.28288e+06	25.3731	2.82171e+06
																	25.3936	4.50352e+06	25.3936	4.25436e+06	25.3936	3.44957e+06	25.3936	2.98321e+06	25.3936	2.20758e+06
																	25.414	4.51798e+06	25.414	4.29551e+06	25.414	3.68886e+06	25.414	2.76526e+06	25.414	2.1378e+06
																	25.4345	4.61918e+06	25.4345	4.10347e+06	25.4345	3.55213e+06	25.4345	2.46559e+06	25.4345	1.6772e+06
																	25.4549	4.50352e+06	25.4549	3.92515e+06	25.4549	3.44957e+06	25.4549	2.65629e+06	25.4549	1.91448e+06
																	25.4754	4.59027e+06	25.4754	3.98002e+06	25.4754	3.37266e+06	25.4754	2.68354e+06	25.4754	1.80282e+06
																	25.4958	4.38787e+06	25.4958	3.89772e+06	25.4958	3.42393e+06	25.4958	2.49284e+06	25.4958	1.60741e+06
																	25.5163	4.73484e+06	25.5163	3.9663e+06	25.5163	3.18464e+06	25.5163	2.32938e+06	25.5163	1.49575e+06
																	25.5367	4.3445e+06	25.5367	4.1309e+06	25.5367	3.3983e+06	25.5367	2.68354e+06	25.5367	1.60741e+06
																	25.5572	4.79266e+06	25.5572	4.17205e+06	25.5572	3.21028e+06	25.5572	2.43835e+06	25.5572	1.59345e+06
																	25.5777	4.70592e+06	25.5777	3.93887e+06	25.5777	3.56922e+06	25.5777	2.60181e+06	25.5777	1.71907e+06
																	25.5981	4.72038e+06	25.5981	4.10347e+06	25.5981	3.45812e+06	25.5981	2.0842e+06	25.5981	1.78886e+06
																	25.6186	4.5469e+06	25.6186	4.07604e+06	25.6186	3.54358e+06	25.6186	2.00247e+06	25.6186	1.5795e+06
																	25.639	4.85049e+06	25.639	4.10347e+06	25.639	3.50085e+06	25.639	2.60181e+06	25.639	1.5795e+06
																	25.6595	4.85049e+06	25.6595	4.24064e+06	25.6595	3.53503e+06	25.6595	2.24765e+06	25.6595	1.53762e+06
																	25.6799	5.11072e+06	25.6799	4.32294e+06	25.6799	3.3812e+06	25.6799	2.13868e+06	25.6799	1.85865e+06
																	25.7004	4.77821e+06	25.7004	4.37781e+06	25.7004	3.56922e+06	25.7004	2.95596e+06	25.7004	1.6772e+06
																	25.7208	4.89386e+06	25.7208	4.65215e+06	25.7208	4.02216e+06	25.7208	2.35662e+06	25.7208	1.6772e+06
																	25.7413	5.31311e+06	25.7413	4.6933e+06	25.7413	3.54358e+06	25.7413	2.62905e+06	25.7413	2.06801e+06
																	25.7618	5.12517e+06	25.7618	4.96764e+06	25.7618	3.91106e+06	25.7618	2.46559e+06	25.7618	1.94239e+06
																	25.7822	5.25529e+06	25.7822	4.80303e+06	25.7822	3.77432e+06	25.7822	3.06493e+06	25.7822	1.85865e+06
																	25.8027	5.50106e+06	25.8027	5.09109e+06	25.8027	4.08198e+06	25.8027	2.92872e+06	25.8027	2.12384e+06
																	25.8231	5.87694e+06	25.8231	5.32428e+06	25.8231	4.41528e+06	25.8231	2.71078e+06	25.8231	2.17967e+06
																	25.8436	5.79019e+06	25.8436	5.63977e+06	25.8436	4.64603e+06	25.8436	2.73802e+06	25.8436	2.48673e+06
																	25.864	6.41184e+06	25.864	5.51632e+06	25.864	4.51783e+06	25.864	3.11942e+06	25.864	2.47278e+06
																	25.8845	6.09379e+06	25.8845	5.87296e+06	25.8845	4.56911e+06	25.8845	3.58255e+06	25.8845	2.50069e+06
																	25.9049	7.00458e+06	25.9049	6.59996e+06	25.9049	5.0306e+06	25.9049	3.5553e+06	25.9049	2.9892e+06
																	25.9254	7.09132e+06	25.9254	6.70969e+06	25.9254	5.21861e+06	25.9254	4.29086e+06	25.9254	2.50069e+06
																	25.9458	6.87447e+06	25.9458	7.1212e+06	25.9458	5.40663e+06	25.9458	3.96395e+06	25.9458	3.10086e+06
																	25.9663	7.7708e+06	25.9663	7.83448e+06	25.9663	5.72283e+06	25.9663	4.56329e+06	25.9663	3.50563e+06
																	25.9868	8.62376e+06	25.9868	8.67122e+06	25.9868	6.39797e+06	25.9868	4.59053e+06	25.9868	4.04998e+06
																	26.0072	9.50564e+06	26.0072	9.04158e+06	26.0072	6.86801e+06	26.0072	4.61777e+06	26.0072	3.88249e+06
																	26.0277	1.03731e+07	26.0277	1.02624e+07	26.0277	7.69698e+06	26.0277	5.76197e+06	26.0277	4.31517e+06
																	26.0481	1.15152e+07	26.0481	1.28275e+07	26.0481	8.23538e+06	26.0481	5.97991e+06	26.0481	5.06887e+06
																	26.0686	1.24982e+07	26.0686	1.38699e+07	26.0686	9.6284e+06	26.0686	6.87892e+06	26.0686	5.30615e+06
																	26.089	1.4421e+07	26.089	1.50222e+07	26.089	1.11325e+07	26.089	7.20583e+06	26.089	5.52947e+06
																	26.1095	1.71678e+07	26.1095	1.79027e+07	26.1095	1.34058e+07	26.1095	8.86764e+06	26.1095	6.95314e+06
																	26.1299	1.9958e+07	26.1299	2.06324e+07	26.1299	1.53201e+07	26.1299	1.00391e+07	26.1299	8.11161e+06
																	26.1504	2.45264e+07	26.1504	2.59134e+07	26.1504	1.77301e+07	26.1504	1.29813e+07	26.1504	9.64694e+06
																	26.1709	3.09887e+07	26.1709	3.14688e+07	26.1709	2.25415e+07	26.1709	1.31448e+07	26.1709	1.17406e+07
																	26.1913	3.60486e+07	26.1913	3.87525e+07	26.1913	2.73017e+07	26.1913	1.48066e+07	26.1913	1.3248e+07
																	26.2118	4.55324e+07	26.2118	4.59265e+07	26.2118	3.39677e+07	26.2118	2.00372e+07	26.2118	1.69607e+07
																	26.2322	5.6433e+07	26.2322	5.96023e+07	26.2322	4.38384e+07	26.2322	2.45322e+07	26.2322	2.0129e+07
																	26.2527	7.09478e+07	26.2527	7.3525e+07	26.2527	5.59226e+07	26.2527	2.86459e+07	26.2527	2.45954e+07
																	26.2731	8.74432e+07	26.2731	9.00814e+07	26.2731	7.00065e+07	26.2731	3.64101e+07	26.2731	3.20208e+07
																	26.2936	1.04792e+08	26.2936	106843524	26.2936	8.52271e+07	26.2936	4.56726e+07	26.2936	4.07582e+07
																	26.314	1.18627e+08	26.314	1.20821e+08	26.314	1.03302e+08	26.314	6.0193e+07	26.314	5.07099e+07
																	26.3345	1.31147e+08	26.3345	1.33619e+08	26.3345	1.2024e+08	26.3345	7.56396e+07	26.3345	6.39137e+07
																	26.3549	1.32824e+08	26.3549	1.35347e+08	26.3549	1.29504e+08	26.3549	9.20125e+07	26.3549	7.9909e+07
																	26.3754	1.35917e+08	26.3754	1.29284e+08	26.3754	1.34777e+08	26.3754	1.09203e+08	26.3754	9.66022e+07
																	26.3959	126260115	26.3959	1.21685e+08	26.3959	1.2677e+08	26.3959	1.25467e+08	26.3959	1.14398e+08
																	26.4163	1.14362e+08	26.4163	112055970	26.4163	117317701	26.4163	1.30643e+08	26.4163	1.26332e+08
																	26.4368	1.04517e+08	26.4368	9.54173e+07	26.4368	1.04285e+08	26.4368	133857371	26.4368	1.33017e+08
																	26.4572	8.89756e+07	26.4572	7.82025e+07	26.4572	8.97566e+07	26.4572	127891209	26.4572	1.32026e+08
																	26.4777	7.64559e+07	26.4777	6.39369e+07	26.4777	7.33737e+07	26.4777	1.15686e+08	26.4777	1.25452e+08
																	26.4981	6.25193e+07	26.4981	5.18111e+07	26.4981	5.89393e+07	26.4981	9.85235e+07	26.4981	1.10085e+08
																	26.5186	4.8843e+07	26.5186	4.05632e+07	26.5186	4.52058e+07	26.5186	7.92084e+07	26.5186	9.3378e+07
																	26.539	3.86364e+07	26.539	3.20586e+07	26.539	3.5506e+07	26.539	6.33531e+07	26.539	7.30001e+07
																	26.5595	3.14658e+07	26.5595	2.52276e+07	26.5595	2.8276e+07	26.5595	5.01676e+07	26.5595	5.72002e+07
																	26.58	2.38759e+07	26.58	1.98368e+07	26.58	2.20117e+07	26.58	3.44486e+07	26.58	4.32706e+07
																	26.6004	1.97412e+07	26.6004	1.63664e+07	26.6004	1.79523e+07	26.6004	2.54312e+07	26.6004	3.16579e+07
																	26.6209	1.55342e+07	26.6209	1.36642e+07	26.6209	13397224	26.6209	1.74219e+07	26.6209	2.39813e+07
																	26.6413	1.27729e+07	26.6413	1.13735e+07	26.6413	1.10641e+07	26.6413	1.40165e+07	26.6413	1.88031e+07
																	26.6618	1.16019e+07	26.6618	9.4668e+06	26.6618	9.44893e+06	26.6618	1.08836e+07	26.6618	1.41552e+07
																	26.6822	9.99717e+06	26.6822	8.93184e+06	26.6822	8.40631e+06	26.6822	9.52147e+06	26.6822	1.02332e+07
																	26.7027	8.58039e+06	26.7027	7.35439e+06	26.7027	7.20985e+06	26.7027	8.18657e+06	26.7027	9.59111e+06
																	26.7231	7.90091e+06	26.7231	7.14864e+06	26.7231	6.8851e+06	26.7231	7.39653e+06	26.7231	7.28812e+06
																	26.7436	7.43829e+06	26.7436	6.40792e+06	26.7436	5.88521e+06	26.7436	5.38057e+06	26.7436	6.05986e+06
																	26.764	7.07687e+06	26.764	6.55881e+06	26.764	5.88521e+06	26.764	5.05366e+06	26.764	5.90632e+06
																	26.7845	6.87447e+06	26.7845	5.36543e+06	26.7845	5.1417e+06	26.7845	4.97193e+06	26.7845	4.81764e+06
																	26.805	6.33956e+06	26.805	5.29685e+06	26.805	5.15025e+06	26.805	4.80847e+06	26.805	4.59432e+06
																	26.8254	6.15162e+06	26.8254	5.32428e+06	26.8254	4.5862e+06	26.8254	3.80049e+06	26.8254	4.18955e+06
																	26.8459	5.79019e+06	26.8459	5.06366e+06	26.8459	4.63748e+06	26.8459	3.746e+06	26.8459	3.39397e+06
																	26.8663	5.60225e+06	26.8663	4.72073e+06	26.8663	4.37255e+06	26.8663	3.66427e+06	26.8663	3.31023e+06
																	26.8868	5.41431e+06	26.8868	4.611e+06	26.8868	3.95379e+06	26.8868	2.84699e+06	26.8868	2.86359e+06
																	26.9072	5.3854e+06	26.9072	4.32294e+06	26.9072	3.96234e+06	26.9072	3.06493e+06	26.9072	2.7938e+06
																	26.9277	5.15409e+06	26.9277	4.59728e+06	26.9277	3.84269e+06	26.9277	2.87424e+06	26.9277	2.44486e+06
																	26.9481	4.87941e+06	26.9481	4.29551e+06	26.9481	3.79142e+06	26.9481	2.68354e+06	26.9481	2.38903e+06
																	26.9686	4.79266e+06	26.9686	4.08975e+06	26.9686	3.75723e+06	26.9686	2.30214e+06	26.9686	2.01218e+06
																	26.989	5.00952e+06	26.989	4.00745e+06	26.989	3.50085e+06	26.989	2.38387e+06	26.989	1.91448e+06
																	27.0095	4.77821e+06	27.0095	4.10347e+06	27.0095	3.55213e+06	27.0095	2.87424e+06	27.0095	2.04009e+06
																	27.03	4.76375e+06	27.03	3.76055e+06	27.03	3.2872e+06	27.03	2.68354e+06	27.03	1.78886e+06
																	27.0504	4.66255e+06	27.0504	3.74683e+06	27.0504	3.36411e+06	27.0504	2.49284e+06	27.0504	1.70511e+06
																	27.0709	4.51798e+06	27.0709	3.60966e+06	27.0709	3.3812e+06	27.0709	2.71078e+06	27.0709	1.80282e+06
																	27.0913	4.69147e+06	27.0913	3.74683e+06	27.0913	3.065e+06	27.0913	2.24765e+06	27.0913	1.35618e+06
																	27.1118	4.18547e+06	27.1118	3.59594e+06	27.1118	3.19319e+06	27.1118	2.11144e+06	27.1118	1.23056e+06
																	27.1322	4.28667e+06	27.1322	3.78798e+06	27.1322	3.12482e+06	27.1322	2.49284e+06	27.1322	1.62137e+06
																	27.1527	4.06982e+06	27.1527	3.49992e+06	27.1527	2.90262e+06	27.1527	2.05695e+06	27.1527	1.38409e+06
																	27.1731	4.11319e+06	27.1731	3.48621e+06	27.1731	2.87698e+06	27.1731	1.8935e+06	27.1731	1.45388e+06
																	27.1936	4.27221e+06	27.1936	3.29417e+06	27.1936	2.94535e+06	27.1936	2.00247e+06	27.1936	1.3143e+06
																	27.2141	4.19993e+06	27.2141	3.39019e+06	27.2141	2.90262e+06	27.2141	1.86625e+06	27.2141	1.37013e+06
																	27.2345	3.92525e+06	27.2345	3.26673e+06	27.2345	2.81716e+06	27.2345	2.22041e+06	27.2345	1.20264e+06
																	27.255	3.95416e+06	27.255	3.70568e+06	27.255	3.02227e+06	27.255	1.81177e+06	27.255	993281
																	27.2754	3.85296e+06	27.2754	3.4039e+06	27.2754	2.8428e+06	27.2754	1.64831e+06	27.2754	1.14681e+06
																	27.2959	4.06982e+06	27.2959	3.30789e+06	27.2959	2.80862e+06	27.2959	2.35662e+06	27.2959	1.2166e+06
																	27.3163	4.18547e+06	27.3163	2.92381e+06	27.3163	2.83425e+06	27.3163	1.64831e+06	27.3163	909536
																	27.3368	3.96862e+06	27.3368	3.25302e+06	27.3368	2.71461e+06	27.3368	1.73004e+06	27.3368	1.03515e+06
																	27.3572	3.75176e+06	27.3572	3.29417e+06	27.3572	2.6206e+06	27.3572	1.86625e+06	27.3572	1.13286e+06
																	27.3777	3.89633e+06	27.3777	3.26673e+06	27.3777	2.68042e+06	27.3777	1.73004e+06	27.3777	742045
																	27.3981	3.89633e+06	27.3981	3.41762e+06	27.3981	2.66333e+06	27.3981	1.8935e+06	27.3981	811833
																	27.4186	3.85296e+06	27.4186	2.91009e+06	27.4186	2.62915e+06	27.4186	1.73004e+06	27.4186	993281
																	27.4391	3.62165e+06	27.4391	3.11585e+06	27.4391	2.66333e+06	27.4391	1.8935e+06	27.4391	881621
																	27.4595	3.66502e+06	27.4595	3.06098e+06	27.4595	2.54369e+06	27.4595	1.81177e+06	27.4595	923493
																	27.48	3.57828e+06	27.48	3.18443e+06	27.48	2.46677e+06	27.48	1.59383e+06	27.48	714130
																	27.5004	3.70839e+06	27.5004	3.08841e+06	27.5004	2.56078e+06	27.5004	1.56658e+06	27.5004	811833
																	27.5209	3.76622e+06	27.5209	2.88266e+06	27.5209	2.47532e+06	27.5209	1.8935e+06	27.5209	853706
																	27.5413	3.85296e+06	27.5413	2.96496e+06	27.5413	2.36422e+06	27.5413	1.78453e+06	27.5413	853706
																	27.5618	3.59274e+06	27.5618	2.96496e+06	27.5618	2.48386e+06	27.5618	1.7028e+06	27.5618	602470
																	27.5822	3.63611e+06	27.5822	3.04726e+06	27.5822	2.48386e+06	27.5822	1.48485e+06	27.5822	797875
																	27.6027	3.43371e+06	27.6027	3.12957e+06	27.6027	2.44113e+06	27.6027	1.48485e+06	27.6027	728088
																	27.6232	3.89633e+06	27.6232	3.06098e+06	27.6232	2.34713e+06	27.6232	1.75728e+06	27.6232	728088
																	27.6436	3.73731e+06	27.6436	2.84151e+06	27.6436	2.35567e+06	27.6436	1.5121e+06	27.6436	658300
																	27.6641	3.60719e+06	27.6641	2.91009e+06	27.6641	2.5095e+06	27.6641	1.37588e+06	27.6641	574555
																	27.6845	3.53491e+06	27.6845	3.157e+06	27.6845	2.27021e+06	27.6845	1.5121e+06	27.6845	714130
																	27.705	3.66502e+06	27.705	2.84151e+06	27.705	2.34713e+06	27.705	1.37588e+06	27.705	490810
																	27.7254	3.49154e+06	27.7254	2.84151e+06	27.7254	2.31294e+06	27.7254	1.53934e+06	27.7254	756003
																	27.7459	3.57828e+06	27.7459	2.77292e+06	27.7459	2.36422e+06	27.7459	1.34864e+06	27.7459	462895
																	27.7663	3.43371e+06	27.7663	2.86894e+06	27.7663	2.2873e+06	27.7663	1.29416e+06	27.7663	658300
																	27.7868	3.36142e+06	27.7868	2.84151e+06	27.7868	2.29585e+06	27.7868	1.45761e+06	27.7868	546640
																	27.8072	3.41925e+06	27.8072	2.96496e+06	27.8072	2.2873e+06	27.8072	1.56658e+06	27.8072	546640
																	27.8277	3.43371e+06	27.8277	2.91009e+06	27.8277	2.23603e+06	27.8277	1.34864e+06	27.8277	448938
																	27.8482	3.31805e+06	27.8482	2.78664e+06	27.8482	2.25312e+06	27.8482	1.37588e+06	27.8482	560598
																	27.8686	3.47708e+06	27.8686	2.88266e+06	27.8686	2.26167e+06	27.8686	1.29416e+06	27.8686	616428
																	27.8891	3.36142e+06	27.8891	2.70434e+06	27.8891	2.22748e+06	27.8891	1.37588e+06	27.8891	602470
																	27.9095	3.50599e+06	27.9095	2.77292e+06	27.9095	2.21894e+06	27.9095	1.23967e+06	27.9095	546640
																	27.93	3.31805e+06	27.93	2.74549e+06	27.93	2.16766e+06	27.93	1.29416e+06	27.93	560598
																	27.9504	3.28914e+06	27.9504	2.81407e+06	27.9504	2.13347e+06	27.9504	1.40313e+06	27.9504	448938
																	27.9709	3.47708e+06	27.9709	2.5946e+06	27.9709	2.21894e+06	27.9709	1.29416e+06	27.9709	407065
																	27.9913	3.44817e+06	27.9913	2.77292e+06	27.9913	2.17621e+06	27.9913	1.40313e+06	27.9913	281448
																	28.0118	3.55746e+06	28.0118	2.96085e+06	28.0118	2.3661e+06	28.0118	1.58184e+06	28.0118	652717
																	28.0323	3.53621e+06	28.0323	2.92779e+06	28.0323	2.35243e+06	28.0323	1.5516e+06	28.0323	640016
																	28.0527	3.51684e+06	28.0527	2.92148e+06	28.0527	2.33662e+06	28.0527	1.55296e+06	28.0527	636248
																	28.0732	3.52088e+06	28.0732	2.92751e+06	28.0732	2.3279e+06	28.0732	1.54479e+06	28.0732	620057
																	28.0936	3.48359e+06	28.0936	2.89953e+06	28.0936	2.30799e+06	28.0936	1.52054e+06	28.0936	605401
																	28.1141	3.48677e+06	28.1141	2.88225e+06	28.1141	2.29995e+06	28.1141	1.48377e+06	28.1141	584744
																	28.1345	3.46739e+06	28.1345	2.86634e+06	28.1345	2.29303e+06	28.1345	1.49003e+06	28.1345	574416
																	28.155	3.46494e+06	28.155	2.84768e+06	28.155	2.27525e+06	28.155	1.48404e+06	28.155	567158
																	28.1754	3.44094e+06	28.1754	2.85468e+06	28.1754	2.26056e+06	28.1754	1.49221e+06	28.1754	552223
																	28.1959	3.42836e+06	28.1959	2.83534e+06	28.1959	2.24056e+06	28.1959	1.45216e+06	28.1959	532822
																	28.2163	3.41781e+06	28.2163	2.83355e+06	28.2163	2.23039e+06	28.2163	1.44835e+06	28.2163	537289
																	28.2368	3.40812e+06	28.2368	2.81147e+06	28.2368	2.23278e+06	28.2368	1.41539e+06	28.2368	509653
																	28.2573	3.41419e+06	28.2573	2.81065e+06	28.2573	2.21971e+06	28.2573	1.43636e+06	28.2573	508397
																	28.2777	3.39598e+06	28.2777	2.7791e+06	28.2777	2.20791e+06	28.2777	1.43282e+06	28.2777	494160
																	28.2982	3.39207e+06	28.2982	2.78458e+06	28.2982	2.20099e+06	28.2982	1.40231e+06	28.2982	473782
																	28.3186	3.37978e+06	28.3186	2.78253e+06	28.3186	2.19535e+06	28.3186	1.38242e+06	28.3186	476294
																	28.3391	3.36186e+06	28.3391	2.771e+06	28.3391	2.18766e+06	28.3391	1.37888e+06	28.3391	477132
																	28.3595	3.35767e+06	28.3595	2.77032e+06	28.3595	2.17245e+06	28.3595	1.3688e+06	28.3595	466105
																	28.38	3.3568e+06	28.38	2.75509e+06	28.38	2.16629e+06	28.38	1.35627e+06	28.38	435120
																	28.4004	3.34393e+06	28.4004	2.75592e+06	28.4004	2.15963e+06	28.4004	1.37207e+06	28.4004	453683
																	28.4209	3.33757e+06	28.4209	2.73945e+06	28.4209	2.15023e+06	28.4209	1.32412e+06	28.4209	431910
																	28.4413	3.33482e+06	28.4413	2.73891e+06	28.4413	2.14518e+06	28.4413	1.30505e+06	28.4413	420046
																	28.4618	3.33208e+06	28.4618	2.72876e+06	28.4618	2.13612e+06	28.4618	1.3421e+06	28.4618	427722
																	28.4823	3.30779e+06	28.4823	2.72972e+06	28.4823	2.13023e+06	28.4823	1.3402e+06	28.4823	423256
																	28.5027	3.30808e+06	28.5027	2.7138e+06	28.5027	2.12698e+06	28.5027	1.29906e+06	28.5027	408740
																	28.5232	3.28914e+06	28.5232	2.70146e+06	28.5232	2.12476e+06	28.5232	1.30151e+06	28.5232	400226
																	28.5436	3.30417e+06	28.5436	2.69679e+06	28.5436	2.11356e+06	28.5436	1.29742e+06	28.5436	388083
																	28.5641	3.29781e+06	28.5641	2.7005e+06	28.5641	2.11954e+06	28.5641	1.29225e+06	28.5641	378173
																	28.5845	3.27728e+06	28.5845	2.69213e+06	28.5845	2.10348e+06	28.5845	1.29606e+06	28.5845	399528
																	28.605	3.27671e+06	28.605	2.69981e+06	28.605	2.10134e+06	28.605	1.25465e+06	28.605	379569
																	28.6254	3.2835e+06	28.6254	2.68198e+06	28.6254	2.10314e+06	28.6254	1.27618e+06	28.6254	375103
																	28.6459	3.27035e+06	28.6459	2.68555e+06	28.6459	2.09621e+06	28.6459	1.26991e+06	28.6459	363797
																	28.6664	3.26774e+06	28.6664	2.68225e+06	28.6664	2.08707e+06	28.6664	1.26419e+06	28.6664	375800
																	28.6868	3.25806e+06	28.6868	2.67498e+06	28.6868	2.08211e+06	28.6868	1.25356e+06	28.6868	365472
																	28.7073	3.25213e+06	28.7073	2.68088e+06	28.7073	2.08322e+06	28.7073	1.24893e+06	28.7073	368403
																	28.7277	3.25358e+06	28.7277	2.67704e+06	28.7277	2.08066e+06	28.7277	1.25084e+06	28.7277	354166
																	28.7482	3.25011e+06	28.7482	2.66991e+06	28.7482	2.08263e+06	28.7482	1.24512e+06	28.7482	359749
																	28.7686	3.25141e+06	28.7686	2.66826e+06	28.7686	2.07186e+06	28.7686	1.24648e+06	28.7686	364774
																	28.7891	3.2329e+06	28.7891	2.66497e+06	28.7891	2.07793e+06	28.7891	1.22877e+06	28.7891	360726
																	28.8095	3.23926e+06	28.8095	2.65455e+06	28.8095	2.07493e+06	28.8095	1.25166e+06	28.8095	350258
																	28.83	3.23478e+06	28.83	2.64536e+06	28.83	2.06177e+06	28.83	1.20889e+06	28.83	343279
																	28.8504	3.23247e+06	28.8504	2.65825e+06	28.8504	2.04793e+06	28.8504	1.21406e+06	28.8504	338673
																	28.8709	3.23897e+06	28.8709	2.63864e+06	28.8709	2.04622e+06	28.8709	1.20235e+06	28.8709	336580
																	28.8914	3.22582e+06	28.8914	2.64056e+06	28.8914	2.04699e+06	28.8914	1.20643e+06	28.8914	321087
																	28.9118	3.22813e+06	28.9118	2.63699e+06	28.9118	2.04673e+06	28.9118	1.21924e+06	28.9118	317179
																	28.9323	3.22105e+06	28.9323	2.63329e+06	28.9323	2.04314e+06	28.9323	1.20916e+06	28.9323	315504
																	28.9527	3.21975e+06	28.9527	2.62217e+06	28.9527	2.04272e+06	28.9527	1.20698e+06	28.9527	310619
																	28.9732	3.2063e+06	28.9732	2.6208e+06	28.9732	2.03537e+06	28.9732	1.1939e+06	28.9732	313550
																	28.9936	3.2089e+06	28.9936	2.62547e+06	28.9936	2.02579e+06	28.9936	1.19281e+06	28.9936	299034
																	29.0141	3.20442e+06	29.0141	2.62615e+06	29.0141	2.0322e+06	29.0141	1.19281e+06	29.0141	304478
																	29.0345	3.20023e+06	29.0345	2.61902e+06	29.0345	2.02511e+06	29.0345	1.16693e+06	29.0345	303361
																	29.055	3.19719e+06	29.055	2.61806e+06	29.055	2.02973e+06	29.055	1.17946e+06	29.055	289822
																	29.0755	3.1943e+06	29.0755	2.61696e+06	29.0755	2.02246e+06	29.0755	1.17783e+06	29.0755	292474
																	29.0959	3.19792e+06	29.0959	2.61724e+06	29.0959	2.01998e+06	29.0959	1.17674e+06	29.0959	294428
																	29.1164	3.19098e+06	29.1164	2.61367e+06	29.1164	2.02879e+06	29.1164	1.16938e+06	29.1164	289822
																	29.1368	3.18852e+06	29.1368	2.61148e+06	29.1368	2.01759e+06	29.1368	1.17456e+06	29.1368	291637
																	29.1573	3.17941e+06	29.1573	2.61394e+06	29.1573	2.01827e+06	29.1573	1.17756e+06	29.1573	278517
																	29.1777	3.19184e+06	29.1777	2.60846e+06	29.1777	2.01263e+06	29.1777	1.1574e+06	29.1777	289543
																	29.1982	3.18303e+06	29.1982	2.60379e+06	29.1982	2.01041e+06	29.1982	1.15794e+06	29.1982	279912
																	29.2186	3.19141e+06	29.2186	2.59913e+06	29.2186	2.02195e+06	29.2186	1.15195e+06	29.2186	290799
																	29.2391	3.18057e+06	29.2391	2.59982e+06	29.2391	2.01109e+06	29.2391	1.16039e+06	29.2391	280750
																	29.2595	3.1797e+06	29.2595	2.59707e+06	29.2595	2.02383e+06	29.2595	1.17184e+06	29.2595	292753
																	29.28	3.17753e+06	29.28	2.59241e+06	29.28	2.01152e+06	29.28	1.17674e+06	29.28	300569
																	29.3005	3.18606e+06	29.3005	2.60599e+06	29.3005	2.01443e+06	29.3005	1.17429e+06	29.3005	309083
																	29.3209	3.18158e+06	29.3209	2.59433e+06	29.3209	2.00973e+06	29.3209	1.18246e+06	29.3209	326670
																	29.3414	3.17609e+06	29.3414	2.59419e+06	29.3414	2.00836e+06	29.3414	1.18028e+06	29.3414	331695
																	29.3618	3.17117e+06	29.3618	2.59241e+06	29.3618	2.01238e+06	29.3618	1.18627e+06	29.3618	322064
																	29.3823	3.16293e+06	29.3823	2.58624e+06	29.3823	1.99973e+06	29.3823	1.17347e+06	29.3823	308804
																	29.4027	3.15903e+06	29.4027	2.59035e+06	29.4027	2.00075e+06	29.4027	1.17238e+06	29.4027	301267
																	29.4232	3.17132e+06	29.4232	2.58624e+06	29.4232	1.99144e+06	29.4232	1.14132e+06	29.4232	287449
																	29.4436	3.16336e+06	29.4436	2.58775e+06	29.4436	2.00118e+06	29.4436	1.1416e+06	29.4436	279075
																	29.4641	3.16423e+06	29.4641	2.59172e+06	29.4641	1.99973e+06	29.4641	1.14541e+06	29.4641	268607
																	29.4846	3.16336e+06	29.4846	2.58857e+06	29.4846	1.99511e+06	29.4846	1.14078e+06	29.4846	276981
																	29.505	3.16163e+06	29.505	2.58569e+06	29.505	1.99204e+06	29.505	1.13533e+06	29.505	259116
																	29.5255	3.15744e+06	29.5255	2.57115e+06	29.5255	1.99101e+06	29.5255	1.12362e+06	29.5255	257301
																	29.5459	3.15686e+06	29.5459	2.57993e+06	29.5459	1.99135e+06	29.5459	1.13996e+06	29.5459	255626
																	29.5664	3.16409e+06	29.5664	2.5813e+06	29.5664	1.98426e+06	29.5664	1.12307e+06	29.5664	254510
																	29.5868	3.15238e+06	29.5868	2.585e+06	29.5868	1.98674e+06	29.5868	1.13179e+06	29.5868	246275
																	29.6073	3.15946e+06	29.6073	2.57609e+06	29.6073	1.98896e+06	29.6073	1.1258e+06	29.6073	247810
																	29.6277	3.1664e+06	29.6277	2.5802e+06	29.6277	1.97392e+06	29.6277	1.11354e+06	29.6277	247810
																	29.6482	3.16336e+06	29.6482	2.58349e+06	29.6482	1.98349e+06	29.6482	1.11735e+06	29.6482	243902
																	29.6686	3.14833e+06	29.6686	2.56854e+06	29.6686	1.98828e+06	29.6686	1.12661e+06	29.6686	238738
																	29.6891	3.15267e+06	29.6891	2.5791e+06	29.6891	1.97845e+06	29.6891	1.13588e+06	29.6891	240831
																	29.7096	3.15324e+06	29.7096	2.56292e+06	29.7096	1.97879e+06	29.7096	1.11572e+06	29.7096	242227
																	29.73	3.14139e+06	29.73	2.56648e+06	29.73	1.97785e+06	29.73	1.12443e+06	29.73	241948
																	29.7505	3.15628e+06	29.7505	2.57417e+06	29.7505	1.97606e+06	29.7505	1.12471e+06	29.7505	247112
																	29.7709	3.15108e+06	29.7709	2.57663e+06	29.7709	1.97888e+06	29.7709	1.12443e+06	29.7709	235946
																	29.7914	3.14674e+06	29.7914	2.5695e+06	29.7914	1.97118e+06	29.7914	1.107e+06	29.7914	236504
																	29.8118	3.14992e+06	29.8118	2.56676e+06	29.8118	1.98016e+06	29.8118	1.10918e+06	29.8118	238738
																	29.8323	3.14732e+06	29.8323	2.5636e+06	29.8323	1.97751e+06	29.8323	1.11408e+06	29.8323	240552
																	29.8527	3.14732e+06	29.8527	2.56525e+06	29.8527	1.9711e+06	29.8527	1.10591e+06	29.8527	239296
																	29.8732	3.15165e+06	29.8732	2.56333e+06	29.8732	1.96922e+06	29.8732	1.12797e+06	29.8732	231201
																	29.8936	3.14298e+06	29.8936	2.5647e+06	29.8936	1.96725e+06	29.8936	1.11898e+06	29.8936	240971
																	29.9141	3.14327e+06	29.9141	2.56278e+06	29.9141	1.96999e+06	29.9141	1.09964e+06	29.9141	235388
																	29.9346	3.14399e+06	29.9346	2.56456e+06	29.9346	1.97289e+06	29.9346	1.10863e+06	29.9346	232596
																	29.955	3.13922e+06	29.955	2.56113e+06	29.955	1.97024e+06	29.955	1.09665e+06	29.955	222547
																	29.9755	3.14602e+06	29.9755	2.56497e+06	29.9755	1.97067e+06	29.9755	1.1119e+06	29.9755	225618
																	29.9959	3.14153e+06	29.9959	2.5551e+06	29.9959	1.9664e+06	29.9959	1.10427e+06	29.9959	227990
																	30.0164	3.14891e+06	30.0164	2.56497e+06	30.0164	1.97435e+06	30.0164	1.10427e+06	30.0164	233853
																	30.0368	3.14732e+06	30.0368	2.55702e+06	30.0368	1.97024e+06	30.0368	1.11708e+06	30.0368	231480
																	30.0573	3.1411e+06	30.0573	2.55373e+06	30.0573	1.96742e+06	30.0573	1.09147e+06	30.0573	230084
																	30.0777	3.1424e+06	30.0777	2.55085e+06	30.0777	1.96486e+06	30.0777	1.10209e+06	30.0777	228549
																	30.0982	3.13994e+06	30.0982	2.56744e+06	30.0982	1.96768e+06	30.0982	1.10155e+06	30.0982	232317
																	30.1187	3.13864e+06	30.1187	2.55963e+06	30.1187	1.96478e+06	30.1187	1.10182e+06	30.1187	229107
																	30.1391	3.13546e+06	30.1391	2.54961e+06	30.1391	1.96435e+06	30.1391	1.10237e+06	30.1391	226036
																	30.1596	3.13604e+06	30.1596	2.54481e+06	30.1596	1.96204e+06	30.1596	1.09991e+06	30.1596	224501
																	30.18	3.13517e+06	30.18	2.55126e+06	30.18	1.96691e+06	30.18	1.10836e+06	30.18	227432
																	30.2005	3.12462e+06	30.2005	2.5551e+06	30.2005	1.96025e+06	30.2005	1.09964e+06	30.2005	236784
																	30.2209	3.13806e+06	30.2209	2.55085e+06	30.2209	1.96264e+06	30.2209	1.10182e+06	30.2209	228828
																	30.2414	3.13517e+06	30.2414	2.55071e+06	30.2414	1.96238e+06	30.2414	1.09964e+06	30.2414	229386
																	30.2618	3.12751e+06	30.2618	2.55661e+06	30.2618	1.96298e+06	30.2618	1.09365e+06	30.2618	226176
																	30.2823	3.13156e+06	30.2823	2.54865e+06	30.2823	1.9652e+06	30.2823	1.10318e+06	30.2823	227851
																	30.3027	3.12823e+06	30.3027	2.5529e+06	30.3027	1.95982e+06	30.3027	1.09774e+06	30.3027	224501
																	30.3232	3.12823e+06	30.3232	2.54728e+06	30.3232	1.96221e+06	30.3232	1.10046e+06	30.3232	228130
																	30.3437	3.12317e+06	30.3437	2.54646e+06	30.3437	1.95768e+06	30.3437	1.10509e+06	30.3437	228409
																	30.3641	3.12809e+06	30.3641	2.55016e+06	30.3641	1.96101e+06	30.3641	1.09147e+06	30.3641	223664
																	30.3846	3.12766e+06	30.3846	2.55428e+06	30.3846	1.95555e+06	30.3846	1.0961e+06	30.3846	222268
																	30.405	3.12925e+06	30.405	2.54344e+06	30.405	1.9623e+06	30.405	1.09556e+06	30.405	217383
																	30.4255	3.12838e+06	30.4255	2.54454e+06	30.4255	1.95819e+06	30.4255	1.08711e+06	30.4255	228549
																	30.4459	3.12072e+06	30.4459	2.54248e+06	30.4459	1.9558e+06	30.4459	1.09065e+06	30.4459	210823
																	30.4664	3.11913e+06	30.4664	2.53987e+06	30.4664	1.95743e+06	30.4664	1.09501e+06	30.4664	218081
																	30.4868	3.12737e+06	30.4868	2.54042e+06	30.4868	1.95435e+06	30.4868	1.08875e+06	30.4868	225897
																	30.5073	3.12737e+06	30.5073	2.54577e+06	30.5073	1.95717e+06	30.5073	1.09447e+06	30.5073	211939
																	30.5278	3.12462e+06	30.5278	2.54893e+06	30.5278	1.95589e+06	30.5278	1.07976e+06	30.5278	211800
																	30.5482	3.12245e+06	30.5482	2.54303e+06	30.5482	1.95768e+06	30.5482	1.09011e+06	30.5482	212916
																	30.5687	3.11045e+06	30.5687	2.5481e+06	30.5687	1.95119e+06	30.5687	1.09719e+06	30.5687	214452
																	30.5891	3.12144e+06	30.5891	2.54605e+06	30.5891	1.95478e+06	30.5891	1.09038e+06	30.5891	209566
																	30.6096	3.1197e+06	30.6096	2.53946e+06	30.6096	1.95537e+06	30.6096	1.08275e+06	30.6096	212218
																	30.63	3.1252e+06	30.63	2.54577e+06	30.63	1.9529e+06	30.63	1.08112e+06	30.63	219337
																	30.6505	3.11999e+06	30.6505	2.54179e+06	30.6505	1.94965e+06	30.6505	1.08493e+06	30.6505	217522
																	30.6709	3.11551e+06	30.6709	2.54179e+06	30.6709	1.95426e+06	30.6709	1.08384e+06	30.6709	214591
																	30.6914	3.1239e+06	30.6914	2.54179e+06	30.6914	1.95144e+06	30.6914	1.0754e+06	30.6914	211800
																	30.7118	3.11956e+06	30.7118	2.53356e+06	30.7118	1.94785e+06	30.7118	1.08875e+06	30.7118	210962
																	30.7323	3.12751e+06	30.7323	2.54536e+06	30.7323	1.9499e+06	30.7323	1.0882e+06	30.7323	209846
																	30.7528	3.1145e+06	30.7528	2.54138e+06	30.7528	1.94828e+06	30.7528	1.08602e+06	30.7528	209148
																	30.7732	3.121e+06	30.7732	2.53905e+06	30.7732	1.95204e+06	30.7732	1.0833e+06	30.7732	214452
																	30.7937	3.1171e+06	30.7937	2.54015e+06	30.7937	1.95076e+06	30.7937	1.09583e+06	30.7937	214870
																	30.8141	3.1158e+06	30.8141	2.54262e+06	30.8141	1.9576e+06	30.8141	1.08766e+06	30.8141	209846
																	30.8346	3.12476e+06	30.8346	2.53521e+06	30.8346	1.9464e+06	30.8346	1.0773e+06	30.8346	208310
																	30.855	3.11768e+06	30.855	2.53164e+06	30.855	1.94905e+06	30.855	1.07948e+06	30.855	212777
																	30.8755	3.11349e+06	30.8755	2.54193e+06	30.8755	1.95273e+06	30.8755	1.08193e+06	30.8755	222687
																	30.8959	3.1197e+06	30.8959	2.54124e+06	30.8959	1.94939e+06	30.8959	1.08411e+06	30.8959	222966
																	30.9164	3.12549e+06	30.9164	2.53535e+06	30.9164	1.94632e+06	30.9164	1.07867e+06	30.9164	223803
																	30.9369	3.11088e+06	30.9369	2.5374e+06	30.9369	1.94546e+06	30.9369	1.07294e+06	30.9369	209287
																	30.9573	3.11291e+06	30.9573	2.53562e+06	30.9573	1.947e+06	30.9573	1.08575e+06	30.9573	210823
																	30.9778	3.11334e+06	30.9778	2.5326e+06	30.9778	1.95025e+06	30.9778	1.08221e+06	30.9778	222268
																	30.9982	3.11797e+06	30.9982	2.53068e+06	30.9982	1.9464e+06	30.9982	1.08057e+06	30.9982	210823
																	31.0187	3.11204e+06	31.0187	2.53151e+06	31.0187	1.94478e+06	31.0187	1.08384e+06	31.0187	207473
																	31.0391	3.10872e+06	31.0391	2.53836e+06	31.0391	1.9429e+06	31.0391	1.08248e+06	31.0391	203844
																	31.0596	3.11334e+06	31.0596	2.53315e+06	31.0596	1.94845e+06	31.0596	1.07785e+06	31.0596	203844
																	31.08	3.11146e+06	31.08	2.53452e+06	31.08	1.94426e+06	31.08	1.08302e+06	31.08	206077
																	31.1005	3.11262e+06	31.1005	2.53727e+06	31.1005	1.93956e+06	31.1005	1.0833e+06	31.1005	210823
																	31.1209	3.11262e+06	31.1209	2.53068e+06	31.1209	1.94743e+06	31.1209	1.07104e+06	31.1209	201471
																	31.1414	3.10366e+06	31.1414	2.53041e+06	31.1414	1.94401e+06	31.1414	1.06777e+06	31.1414	208171
																	31.1619	3.11739e+06	31.1619	2.52959e+06	31.1619	1.94136e+06	31.1619	1.07485e+06	31.1619	204960
																	31.1823	3.11522e+06	31.1823	2.52341e+06	31.1823	1.9429e+06	31.1823	1.08384e+06	31.1823	203983
																	31.2028	3.11088e+06	31.2028	2.5326e+06	31.2028	1.94751e+06	31.2028	1.07158e+06	31.2028	204960
																	31.2232	3.121e+06	31.2232	2.53096e+06	31.2232	1.94127e+06	31.2232	1.07431e+06	31.2232	214033
																	31.2437	3.11421e+06	31.2437	2.5337e+06	31.2437	1.94042e+06	31.2437	1.07376e+06	31.2437	207333
																	31.2641	3.10756e+06	31.2641	2.52273e+06	31.2641	1.94076e+06	31.2641	1.07458e+06	31.2641	206077
																	31.2846	3.10799e+06	31.2846	2.52972e+06	31.2846	1.94589e+06	31.2846	1.08057e+06	31.2846	197982
																	31.305	3.1132e+06	31.305	2.53e+06	31.305	1.94307e+06	31.305	1.06695e+06	31.305	202867
																	31.3255	3.11175e+06	31.3255	2.53233e+06	31.3255	1.94384e+06	31.3255	1.06586e+06	31.3255	212777
																	31.346	3.11754e+06	31.346	2.52218e+06	31.346	1.94136e+06	31.346	1.0754e+06	31.346	207054
																	31.3664	3.11522e+06	31.3664	2.5278e+06	31.3664	1.94708e+06	31.3664	1.06232e+06	31.3664	200634
																	31.3869	3.11464e+06	31.3869	2.52821e+06	31.3869	1.94358e+06	31.3869	1.07567e+06	31.3869	206356
																	31.4073	3.11363e+06	31.4073	2.52424e+06	31.4073	1.94392e+06	31.4073	1.07512e+06	31.4073	207473
																	31.4278	3.12115e+06	31.4278	2.53562e+06	31.4278	1.94743e+06	31.4278	1.07867e+06	31.4278	206496
																	31.4482	3.12303e+06	31.4482	2.53219e+06	31.4482	1.94614e+06	31.4482	1.0675e+06	31.4482	196307
																	31.4687	3.11913e+06	31.4687	2.52465e+06	31.4687	1.94264e+06	31.4687	1.06695e+06	31.4687	198261
																	31.4891	3.1226e+06	31.4891	2.5267e+06	31.4891	1.94879e+06	31.4891	1.06341e+06	31.4891	197284
																	31.5096	3.12693e+06	31.5096	2.52574e+06	31.5096	1.94717e+06	31.5096	1.06232e+06	31.5096	199796
																	31.53	3.13055e+06	31.53	2.5252e+06	31.53	1.94367e+06	31.53	1.06641e+06	31.53	196167
																	31.5505	3.12476e+06	31.5505	2.52465e+06	31.5505	1.95204e+06	31.5505	1.06368e+06	31.5505	200354
																	31.571	3.1145e+06	31.571	2.52616e+06	31.571	1.94409e+06	31.571	1.0694e+06	31.571	195749
																	31.5914	3.11652e+06	31.5914	2.52684e+06	31.5914	1.94486e+06	31.5914	1.07431e+06	31.5914	199796
																	31.6119	3.1025e+06	31.6119	2.52122e+06	31.6119	1.94931e+06	31.6119	1.06995e+06	31.6119	195749
																	31.6323	3.11696e+06	31.6323	2.52533e+06	31.6323	1.94332e+06	31.6323	1.06695e+06	31.6323	200634
																	31.6528	3.11334e+06	31.6528	2.52396e+06	31.6528	1.9382e+06	31.6528	1.0773e+06	31.6528	199098
																	31.6732	3.10062e+06	31.6732	2.52766e+06	31.6732	1.93862e+06	31.6732	1.06668e+06	31.6732	201890
																	31.6937	3.10395e+06	31.6937	2.51971e+06	31.6937	1.9405e+06	31.6937	1.0694e+06	31.6937	196586
																	31.7141	3.10626e+06	31.7141	2.52766e+06	31.7141	1.94008e+06	31.7141	1.05524e+06	31.7141	203704
																	31.7346	3.10337e+06	31.7346	2.52122e+06	31.7346	1.93768e+06	31.7346	1.07131e+06	31.7346	195609
																	31.755	3.10178e+06	31.755	2.52492e+06	31.755	1.94008e+06	31.755	1.07267e+06	31.755	203286
																	31.7755	3.10423e+06	31.7755	2.52286e+06	31.7755	1.94341e+06	31.7755	1.06069e+06	31.7755	206915
																	31.796	3.10048e+06	31.796	2.52328e+06	31.796	1.93546e+06	31.796	1.06341e+06	31.796	204263
																	31.8164	3.09542e+06	31.8164	2.52081e+06	31.8164	1.93615e+06	31.8164	1.06341e+06	31.8164	205938
																	31.8369	3.10539e+06	31.8369	2.51902e+06	31.8369	1.93845e+06	31.8369	1.07512e+06	31.8369	205938
																	31.8573	3.10554e+06	31.8573	2.52533e+06	31.8573	1.93751e+06	31.8573	1.0724e+06	31.8573	206915
																	31.8778	3.09585e+06	31.8778	2.52369e+06	31.8778	1.9323e+06	31.8778	1.05823e+06	31.8778	202867
																	31.8982	3.09643e+06	31.8982	2.51834e+06	31.8982	1.93931e+06	31.8982	1.07131e+06	31.8982	209008
																	31.9187	3.10452e+06	31.9187	2.52218e+06	31.9187	1.93666e+06	31.9187	1.06722e+06	31.9187	206077
																	31.9391	3.09816e+06	31.9391	2.51971e+06	31.9391	1.93478e+06	31.9391	1.07403e+06	31.9391	201052
																	31.9596	3.10077e+06	31.9596	2.5171e+06	31.9596	1.93247e+06	31.9596	1.06913e+06	31.9596	197982
																	31.9801	3.1025e+06	31.9801	2.523e+06	31.9801	1.93315e+06	31.9801	1.05851e+06	31.9801	198959
																	32.0005	3.09484e+06	32.0005	2.52094e+06	32.0005	1.93025e+06	32.0005	1.06395e+06	32.0005	200773
																	32.021	3.10611e+06	32.021	2.52218e+06	32.021	1.93538e+06	32.021	1.07676e+06	32.021	200913
																	32.0414	3.08905e+06	32.0414	2.51971e+06	32.0414	1.92999e+06	32.0414	1.06586e+06	32.0414	194492
																	32.0619	3.08718e+06	32.0619	2.51943e+06	32.0619	1.93401e+06	32.0619	1.05742e+06	32.0619	195330
																	32.0823	3.0999e+06	32.0823	2.5193e+06	32.0823	1.9276e+06	32.0823	1.06205e+06	32.0823	191282
																	32.1028	3.09527e+06	32.1028	2.51943e+06	32.1028	1.93076e+06	32.1028	1.06014e+06	32.1028	198400
																	32.1232	3.09845e+06	32.1232	2.51669e+06	32.1232	1.93239e+06	32.1232	1.06804e+06	32.1232	193236
																	32.1437	3.09007e+06	32.1437	2.51408e+06	32.1437	1.93409e+06	32.1437	1.06368e+06	32.1437	188630
																	32.1641	3.09195e+06	32.1641	2.51998e+06	32.1641	1.93298e+06	32.1641	1.05278e+06	32.1641	191003
																	32.1846	3.09426e+06	32.1846	2.51285e+06	32.1846	1.9335e+06	32.1846	1.05987e+06	32.1846	193515
																	32.2051	3.09556e+06	32.2051	2.51587e+06	32.2051	1.92905e+06	32.2051	1.05524e+06	32.2051	189468
																	32.2255	3.09209e+06	32.2255	2.51724e+06	32.2255	1.93409e+06	32.2255	1.05987e+06	32.2255	186955
																	32.246	3.09889e+06	32.246	2.51573e+06	32.246	1.93179e+06	32.246	1.05496e+06	32.246	190863
																	32.2664	3.09758e+06	32.2664	2.51354e+06	32.2664	1.92999e+06	32.2664	1.06014e+06	32.2664	193097
																	32.2869	3.09787e+06	32.2869	2.51847e+06	32.2869	1.92939e+06	32.2869	1.05905e+06	32.2869	195749
																	32.3073	3.09108e+06	32.3073	2.51093e+06	32.3073	1.93033e+06	32.3073	1.06041e+06	32.3073	191840
																	32.3278	3.09657e+06	32.3278	2.51038e+06	32.3278	1.92837e+06	32.3278	1.06259e+06	32.3278	195469
																	32.3482	3.09672e+06	32.3482	2.51655e+06	32.3482	1.92794e+06	32.3482	1.05905e+06	32.3482	190166
																	32.3687	3.09426e+06	32.3687	2.51628e+06	32.3687	1.92717e+06	32.3687	1.06041e+06	32.3687	192538
																	32.3892	3.09686e+06	32.3892	2.523e+06	32.3892	1.92922e+06	32.3892	1.05796e+06	32.3892	191282
																	32.4096	3.09513e+06	32.4096	2.51957e+06	32.4096	1.93179e+06	32.4096	1.06341e+06	32.4096	192678
																	32.4301	3.08761e+06	32.4301	2.51573e+06	32.4301	1.93153e+06	32.4301	1.05633e+06	32.4301	196865
																	32.4505	3.09137e+06	32.4505	2.51943e+06	32.4505	1.92375e+06	32.4505	1.05306e+06	32.4505	191003
																	32.471	3.08746e+06	32.471	2.51258e+06	32.471	1.92914e+06	32.471	1.05006e+06	32.471	186257
																	32.4914	3.09166e+06	32.4914	2.51463e+06	32.4914	1.92794e+06	32.4914	1.05333e+06	32.4914	190863
																	32.5119	3.09686e+06	32.5119	2.5171e+06	32.5119	1.92794e+06	32.5119	1.04679e+06	32.5119	194632
																	32.5323	3.09686e+06	32.5323	2.51751e+06	32.5323	1.92452e+06	32.5323	1.06695e+06	32.5323	191143
																	32.5528	3.08631e+06	32.5528	2.51216e+06	32.5528	1.93042e+06	32.5528	1.0536e+06	32.5528	182489
																	32.5732	3.08862e+06	32.5732	2.51669e+06	32.5732	1.92777e+06	32.5732	1.06232e+06	32.5732	190026
																	32.5937	3.09672e+06	32.5937	2.51312e+06	32.5937	1.92273e+06	32.5937	1.04788e+06	32.5937	189328
																	32.6142	3.08819e+06	32.6142	2.51573e+06	32.6142	1.92563e+06	32.6142	1.05115e+06	32.6142	187374
																	32.6346	3.08718e+06	32.6346	2.51957e+06	32.6346	1.92769e+06	32.6346	1.05469e+06	32.6346	183466
																	32.6551	3.09484e+06	32.6551	2.51216e+06	32.6551	1.92692e+06	32.6551	1.04952e+06	32.6551	193515
																	32.6755	3.09383e+06	32.6755	2.51285e+06	32.6755	1.92837e+06	32.6755	1.05251e+06	32.6755	184583
																	32.696	3.08544e+06	32.696	2.51052e+06	32.696	1.92657e+06	32.696	1.06259e+06	32.696	188072
																	32.7164	3.09961e+06	32.7164	2.51793e+06	32.7164	1.92623e+06	32.7164	1.04952e+06	32.7164	185001
																	32.7369	3.09224e+06	32.7369	2.51244e+06	32.7369	1.92632e+06	32.7369	1.04597e+06	32.7369	186955
																	32.7573	3.08457e+06	32.7573	2.51395e+06	32.7573	1.92726e+06	32.7573	1.04407e+06	32.7573	185280
																	32.7778	3.08718e+06	32.7778	2.51367e+06	32.7778	1.92145e+06	32.7778	1.05496e+06	32.7778	186955
																	32.7983	3.09166e+06	32.7983	2.51861e+06	32.7983	1.92794e+06	32.7983	1.05687e+06	32.7983	186397
																	32.8187	3.09166e+06	32.8187	2.5112e+06	32.8187	1.92495e+06	32.8187	1.05551e+06	32.8187	185141
																	32.8392	3.08905e+06	32.8392	2.51422e+06	32.8392	1.91914e+06	32.8392	1.04952e+06	32.8392	191840
																	32.8596	3.09903e+06	32.8596	2.51107e+06	32.8596	1.91991e+06	32.8596	1.05142e+06	32.8596	190305
																	32.8801	3.08761e+06	32.8801	2.51765e+06	32.8801	1.92555e+06	32.8801	1.04379e+06	32.8801	193097
																	32.9005	3.0824e+06	32.9005	2.50681e+06	32.9005	1.9264e+06	32.9005	1.05823e+06	32.9005	191561
																	32.921	3.09166e+06	32.921	2.51038e+06	32.921	1.92341e+06	32.921	1.04843e+06	32.921	180674
																	32.9414	3.08804e+06	32.9414	2.50915e+06	32.9414	1.92264e+06	32.9414	1.06096e+06	32.9414	186537
																	32.9619	3.08877e+06	32.9619	2.5112e+06	32.9619	1.92247e+06	32.9619	1.04625e+06	32.9619	184583
																	32.9823	3.08804e+06	32.9823	2.50558e+06	32.9823	1.92153e+06	32.9823	1.04543e+06	32.9823	189049
																	33.0028	3.0918e+06	33.0028	2.51052e+06	33.0028	1.92726e+06	33.0028	1.04543e+06	33.0028	187095
																	33.0233	3.0853e+06	33.0233	2.51024e+06	33.0233	1.92486e+06	33.0233	1.05714e+06	33.0233	187514
																	33.0437	3.09209e+06	33.0437	2.5112e+06	33.0437	1.92392e+06	33.0437	1.04979e+06	33.0437	187514
																	33.0642	3.08804e+06	33.0642	2.50764e+06	33.0642	1.92726e+06	33.0642	1.04352e+06	33.0642	188072
																	33.0846	3.08631e+06	33.0846	2.51162e+06	33.0846	1.92478e+06	33.0846	1.04924e+06	33.0846	179837
																	33.1051	3.0905e+06	33.1051	2.51601e+06	33.1051	1.92341e+06	33.1051	1.05469e+06	33.1051	188630
																	33.1255	3.0879e+06	33.1255	2.50956e+06	33.1255	1.92726e+06	33.1255	1.05306e+06	33.1255	191003
																	33.146	3.08732e+06	33.146	2.51367e+06	33.146	1.92469e+06	33.146	1.0596e+06	33.146	188770
																	33.1664	3.08848e+06	33.1664	2.50983e+06	33.1664	1.92102e+06	33.1664	1.05496e+06	33.1664	182349
																	33.1869	3.08689e+06	33.1869	2.51271e+06	33.1869	1.92375e+06	33.1869	1.05823e+06	33.1869	177604
																	33.2073	3.08833e+06	33.2073	2.51203e+06	33.2073	1.92478e+06	33.2073	1.04952e+06	33.2073	187514
																	33.2278	3.08587e+06	33.2278	2.50846e+06	33.2278	1.92187e+06	33.2278	1.04543e+06	33.2278	184164
																	33.2483	3.08356e+06	33.2483	2.51203e+06	33.2483	1.91897e+06	33.2483	1.04243e+06	33.2483	187095
																	33.2687	3.08689e+06	33.2687	2.50846e+06	33.2687	1.927e+06	33.2687	1.04516e+06	33.2687	187374
																	33.2892	3.08877e+06	33.2892	2.5086e+06	33.2892	1.92598e+06	33.2892	1.06722e+06	33.2892	184024
																	33.3096	3.08775e+06	33.3096	2.51052e+06	33.3096	1.92495e+06	33.3096	1.05823e+06	33.3096	186257
																	33.3301	3.08804e+06	33.3301	2.51024e+06	33.3301	1.9176e+06	33.3301	1.05442e+06	33.3301	181791
																	33.3505	3.08226e+06	33.3505	2.51175e+06	33.3505	1.92076e+06	33.3505	1.0615e+06	33.3505	179837
																	33.371	3.08298e+06	33.371	2.51011e+06	33.371	1.91717e+06	33.371	1.04379e+06	33.371	185699
																	33.3914	3.08775e+06	33.3914	2.51011e+06	33.3914	1.92358e+06	33.3914	1.05605e+06	33.3914	184164
																	33.4119	3.08284e+06	33.4119	2.499e+06	33.4119	1.92034e+06	33.4119	1.05551e+06	33.4119	185280
																	33.4324	3.07951e+06	33.4324	2.50462e+06	33.4324	1.92128e+06	33.4324	1.05333e+06	33.4324	185978
																	33.4528	3.08457e+06	33.4528	2.5064e+06	33.4528	1.91837e+06	33.4528	1.04216e+06	33.4528	178162
																	33.4733	3.0853e+06	33.4733	2.49955e+06	33.4733	1.92324e+06	33.4733	1.04461e+06	33.4733	184862
																	33.4937	3.08356e+06	33.4937	2.5086e+06	33.4937	1.92034e+06	33.4937	1.04952e+06	33.4937	192957
																	33.5142	3.08457e+06	33.5142	2.5112e+06	33.5142	1.92162e+06	33.5142	1.03399e+06	33.5142	183187
																	33.5346	3.0892e+06	33.5346	2.50695e+06	33.5346	1.91846e+06	33.5346	1.05115e+06	33.5346	180116
																	33.5551	3.08616e+06	33.5551	2.50078e+06	33.5551	1.92187e+06	33.5551	1.04815e+06	33.5551	182908
																	33.5755	3.08284e+06	33.5755	2.50476e+06	33.5755	1.92119e+06	33.5755	1.04679e+06	33.5755	181651
																	33.596	3.08732e+06	33.596	2.51011e+06	33.596	1.91777e+06	33.596	1.05251e+06	33.596	181931
																	33.6164	3.08746e+06	33.6164	2.50517e+06	33.6164	1.92555e+06	33.6164	1.05061e+06	33.6164	188770
																	33.6369	3.07677e+06	33.6369	2.5027e+06	33.6369	1.92136e+06	33.6369	1.04924e+06	33.6369	186676
																	33.6574	3.08197e+06	33.6574	2.51052e+06	33.6574	1.92153e+06	33.6574	1.05278e+06	33.6574	190724
																	33.6778	3.08269e+06	33.6778	2.50819e+06	33.6778	1.9188e+06	33.6778	1.04407e+06	33.6778	186118
																	33.6983	3.07778e+06	33.6983	2.50956e+06	33.6983	1.91717e+06	33.6983	1.05061e+06	33.6983	191561
																	33.7187	3.08096e+06	33.7187	2.50764e+06	33.7187	1.92076e+06	33.7187	1.04761e+06	33.7187	184164
																	33.7392	3.0798e+06	33.7392	2.50585e+06	33.7392	1.91905e+06	33.7392	1.05006e+06	33.7392	187932
																	33.7596	3.08645e+06	33.7596	2.50613e+06	33.7596	1.91811e+06	33.7596	1.04488e+06	33.7596	185141
																	33.7801	3.07908e+06	33.7801	2.50695e+06	33.7801	1.91854e+06	33.7801	1.04516e+06	33.7801	187653
																	33.8005	3.0811e+06	33.8005	2.50613e+06	33.8005	1.91828e+06	33.8005	1.04597e+06	33.8005	184164
																	33.821	3.08327e+06	33.821	2.5112e+06	33.821	1.92196e+06	33.821	1.0536e+06	33.821	187234
																	33.8415	3.08183e+06	33.8415	2.50915e+06	33.8415	1.91982e+06	33.8415	1.05714e+06	33.8415	192678
																	33.8619	3.08472e+06	33.8619	2.50764e+06	33.8619	1.92059e+06	33.8619	1.05224e+06	33.8619	184722
																	33.8824	3.08573e+06	33.8824	2.50366e+06	33.8824	1.91692e+06	33.8824	1.04189e+06	33.8824	193097
																	33.9028	3.07792e+06	33.9028	2.499e+06	33.9028	1.91905e+06	33.9028	1.04325e+06	33.9028	186397
																	33.9233	3.08298e+06	33.9233	2.50997e+06	33.9233	1.91675e+06	33.9233	1.04325e+06	33.9233	190445
																	33.9437	3.08515e+06	33.9437	2.50901e+06	33.9437	1.91709e+06	33.9437	1.05142e+06	33.9437	189886
																	33.9642	3.08905e+06	33.9642	2.50627e+06	33.9642	1.9194e+06	33.9642	1.04516e+06	33.9642	186816
																	33.9846	3.07937e+06	33.9846	2.50531e+06	33.9846	1.9194e+06	33.9846	1.04679e+06	33.9846	189328
																	34.0051	3.07734e+06	34.0051	2.50956e+06	34.0051	1.91922e+06	34.0051	1.04734e+06	34.0051	190584
																	34.0255	3.08472e+06	34.0255	2.50105e+06	34.0255	1.9223e+06	34.0255	1.04843e+06	34.0255	192538
																	34.046	3.07821e+06	34.046	2.5038e+06	34.046	1.91393e+06	34.046	1.04897e+06	34.046	187932
																	34.0665	3.08399e+06	34.0665	2.50668e+06	34.0665	1.91623e+06	34.0665	1.03698e+06	34.0665	184024
																	34.0869	3.08371e+06	34.0869	2.51024e+06	34.0869	1.91828e+06	34.0869	1.03889e+06	34.0869	181233
																	34.1074	3.08255e+06	34.1074	2.51011e+06	34.1074	1.91948e+06	34.1074	1.04897e+06	34.1074	193515
																	34.1278	3.07604e+06	34.1278	2.50613e+06	34.1278	1.9194e+06	34.1278	1.04897e+06	34.1278	177743
																	34.1483	3.07908e+06	34.1483	2.50325e+06	34.1483	1.91589e+06	34.1483	1.05333e+06	34.1483	183466
																	34.1687	3.08038e+06	34.1687	2.50599e+06	34.1687	1.91444e+06	34.1687	1.04298e+06	34.1687	177464
																	34.1892	3.07951e+06	34.1892	2.50681e+06	34.1892	1.92145e+06	34.1892	1.05061e+06	34.1892	182489
																	34.2096	3.07734e+06	34.2096	2.50599e+06	34.2096	1.917e+06	34.2096	1.04652e+06	34.2096	177604
																	34.2301	3.08559e+06	34.2301	2.50489e+06	34.2301	1.91786e+06	34.2301	1.04516e+06	34.2301	177604
																	34.2506	3.08313e+06	34.2506	2.50668e+06	34.2506	1.91632e+06	34.2506	1.03998e+06	34.2506	182349
																	34.271	3.08298e+06	34.271	2.50476e+06	34.271	1.91375e+06	34.271	1.04788e+06	34.271	179837
																	34.2915	3.0798e+06	34.2915	2.50448e+06	34.2915	1.91769e+06	34.2915	1.04434e+06	34.2915	178581
																	34.3119	3.08096e+06	34.3119	2.50037e+06	34.3119	1.91632e+06	34.3119	1.03671e+06	34.3119	177045
																	34.3324	3.07561e+06	34.3324	2.50297e+06	34.3324	1.91675e+06	34.3324	1.04897e+06	34.3324	185978
																	34.3528	3.08443e+06	34.3528	2.50585e+06	34.3528	1.91546e+06	34.3528	1.0457e+06	34.3528	173137
																	34.3733	3.07922e+06	34.3733	2.50092e+06	34.3733	1.91555e+06	34.3733	1.04434e+06	34.3733	175789
																	34.3937	3.08342e+06	34.3937	2.5075e+06	34.3937	1.91794e+06	34.3937	1.0457e+06	34.3937	177743
																	34.4142	3.08096e+06	34.4142	2.50215e+06	34.4142	1.91367e+06	34.4142	1.04407e+06	34.4142	184303
																	34.4346	3.07286e+06	34.4346	2.50503e+06	34.4346	1.91521e+06	34.4346	1.03971e+06	34.4346	176068
																	34.4551	3.07879e+06	34.4551	2.50215e+06	34.4551	1.91512e+06	34.4551	1.03807e+06	34.4551	175929
																	34.4756	3.07691e+06	34.4756	2.50366e+06	34.4756	1.91658e+06	34.4756	1.03535e+06	34.4756	174114
																	34.496	3.08183e+06	34.496	2.49817e+06	34.496	1.9141e+06	34.496	1.03072e+06	34.496	176906
																	34.5165	3.08255e+06	34.5165	2.49955e+06	34.5165	1.91504e+06	34.5165	1.03835e+06	34.5165	175371
																	34.5369	3.07503e+06	34.5369	2.49776e+06	34.5369	1.91675e+06	34.5369	1.03154e+06	34.5369	177325
																	34.5574	3.08096e+06	34.5574	2.50997e+06	34.5574	1.9141e+06	34.5574	1.04625e+06	34.5574	178860
																	34.5778	3.07604e+06	34.5778	2.49996e+06	34.5778	1.91794e+06	34.5778	1.04488e+06	34.5778	175789
																	34.5983	3.07633e+06	34.5983	2.4979e+06	34.5983	1.91102e+06	34.5983	1.0269e+06	34.5983	182768
																	34.6187	3.07922e+06	34.6187	2.50778e+06	34.6187	1.91435e+06	34.6187	1.04488e+06	34.6187	180674
																	34.6392	3.07069e+06	34.6392	2.50009e+06	34.6392	1.91478e+06	34.6392	1.03862e+06	34.6392	181093
																	34.6596	3.08544e+06	34.6596	2.50778e+06	34.6596	1.91504e+06	34.6596	1.04461e+06	34.6596	179837
																	34.6801	3.07879e+06	34.6801	2.50476e+06	34.6801	1.9164e+06	34.6801	1.04216e+06	34.6801	179000
																	34.7006	3.08168e+06	34.7006	2.50147e+06	34.7006	1.91683e+06	34.7006	1.04652e+06	34.7006	182628
																	34.721	3.0824e+06	34.721	2.50339e+06	34.721	1.91632e+06	34.721	1.04761e+06	34.721	186537
																	34.7415	3.07865e+06	34.7415	2.50009e+06	34.7415	1.91444e+06	34.7415	1.03807e+06	34.7415	179000
																	34.7619	3.07315e+06	34.7619	2.5075e+06	34.7619	1.91564e+06	34.7619	1.03644e+06	34.7619	189886
																	34.7824	3.08356e+06	34.7824	2.50435e+06	34.7824	1.91589e+06	34.7824	1.05524e+06	34.7824	180954
																	34.8028	3.07821e+06	34.8028	2.50023e+06	34.8028	1.91427e+06	34.8028	1.04706e+06	34.8028	179977
																	34.8233	3.07228e+06	34.8233	2.50325e+06	34.8233	1.91205e+06	34.8233	1.03916e+06	34.8233	179000
																	34.8437	3.07792e+06	34.8437	2.50297e+06	34.8437	1.91555e+06	34.8437	1.05387e+06	34.8437	175789
																	34.8642	3.08154e+06	34.8642	2.49461e+06	34.8642	1.91393e+06	34.8642	1.03698e+06	34.8642	179139
																	34.8847	3.08125e+06	34.8847	2.50476e+06	34.8847	1.9117e+06	34.8847	1.03916e+06	34.8847	172439
																	34.9051	3.07763e+06	34.9051	2.49776e+06	34.9051	1.91632e+06	34.9051	1.04107e+06	34.9051	178860
																	34.9256	3.08226e+06	34.9256	2.49776e+06	34.9256	1.91957e+06	34.9256	1.03726e+06	34.9256	176487
																	34.946	3.07706e+06	34.946	2.50462e+06	34.946	1.91666e+06	34.946	1.04352e+06	34.946	185839
																	34.9665	3.07677e+06	34.9665	2.49872e+06	34.9665	1.91649e+06	34.9665	1.04407e+06	34.9665	175510
																	34.9869	3.07865e+06	34.9869	2.49845e+06	34.9869	1.91401e+06	34.9869	1.03508e+06	34.9869	171742
																	35.0074	3.08024e+06	35.0074	2.5016e+06	35.0074	1.91615e+06	35.0074	1.03998e+06	35.0074	178581
																	35.0278	3.07431e+06	35.0278	2.50174e+06	35.0278	1.91358e+06	35.0278	1.0299e+06	35.0278	182908
																	35.0483	3.07228e+06	35.0483	2.50201e+06	35.0483	1.91324e+06	35.0483	1.03835e+06	35.0483	172021
																	35.0687	3.0759e+06	35.0687	2.49708e+06	35.0687	1.91666e+06	35.0687	1.04216e+06	35.0687	178441
																	35.0892	3.07778e+06	35.0892	2.50325e+06	35.0892	1.91572e+06	35.0892	1.03617e+06	35.0892	184583
																	35.1097	3.07373e+06	35.1097	2.50078e+06	35.1097	1.9164e+06	35.1097	1.04761e+06	35.1097	175371
																	35.1301	3.0691e+06	35.1301	2.49804e+06	35.1301	1.91564e+06	35.1301	1.04271e+06	35.1301	181791
																	35.1506	3.07474e+06	35.1506	2.49502e+06	35.1506	1.91444e+06	35.1506	1.03589e+06	35.1506	187932
																	35.171	3.07416e+06	35.171	2.50037e+06	35.171	1.91606e+06	35.171	1.05987e+06	35.171	201611
																	35.1915	3.08443e+06	35.1915	2.49982e+06	35.1915	1.92128e+06	35.1915	1.04461e+06	35.1915	202727
																	35.2119	3.07821e+06	35.2119	2.49968e+06	35.2119	1.9182e+06	35.2119	1.05442e+06	35.2119	206775
																	35.2324	3.07604e+06	35.2324	2.49845e+06	35.2324	1.91461e+06	35.2324	1.05033e+06	35.2324	197144
																	35.2528	3.07966e+06	35.2528	2.49913e+06	35.2528	1.91469e+06	35.2528	1.05278e+06	35.2528	200215
																	35.2733	3.06795e+06	35.2733	2.49804e+06	35.2733	1.9129e+06	35.2733	1.05251e+06	35.2733	200634
																	35.2938	3.07026e+06	35.2938	2.49529e+06	35.2938	1.91811e+06	35.2938	1.05033e+06	35.2938	193794
																	35.3142	3.07633e+06	35.3142	2.49996e+06	35.3142	1.91726e+06	35.3142	1.05823e+06	35.3142	188491
																	35.3347	3.07677e+06	35.3347	2.49845e+06	35.3347	1.91393e+06	35.3347	1.04216e+06	35.3347	186397
																	35.3551	3.08081e+06	35.3551	2.49474e+06	35.3551	1.91452e+06	35.3551	1.05197e+06	35.3551	190445
																	35.3756	3.07836e+06	35.3756	2.49598e+06	35.3756	1.91324e+06	35.3756	1.04379e+06	35.3756	179977
																	35.396	3.07749e+06	35.396	2.4942e+06	35.396	1.90974e+06	35.396	1.04434e+06	35.396	185978
																	35.4165	3.08038e+06	35.4165	2.49845e+06	35.4165	1.91102e+06	35.4165	1.03916e+06	35.4165	181931
																	35.4369	3.08154e+06	35.4369	2.49433e+06	35.4369	1.91615e+06	35.4369	1.03671e+06	35.4369	184583
																	35.4574	3.0785e+06	35.4574	2.49831e+06	35.4574	1.91324e+06	35.4574	1.05224e+06	35.4574	179000
																	35.4778	3.07706e+06	35.4778	2.49557e+06	35.4778	1.91495e+06	35.4778	1.05306e+06	35.4778	182070
																	35.4983	3.07142e+06	35.4983	2.50174e+06	35.4983	1.91418e+06	35.4983	1.04298e+06	35.4983	182489
																	35.5188	3.06925e+06	35.5188	2.49612e+06	35.5188	1.91589e+06	35.5188	1.03589e+06	35.5188	181512
																	35.5392	3.07532e+06	35.5392	2.50256e+06	35.5392	1.91358e+06	35.5392	1.03562e+06	35.5392	181093
																	35.5597	3.07604e+06	35.5597	2.50078e+06	35.5597	1.91444e+06	35.5597	1.03862e+06	35.5597	177185
																	35.5801	3.08327e+06	35.5801	2.50051e+06	35.5801	1.91521e+06	35.5801	1.0329e+06	35.5801	176208
																	35.6006	3.07619e+06	35.6006	2.49721e+06	35.6006	1.91239e+06	35.6006	1.04025e+06	35.6006	171462
																	35.621	3.07532e+06	35.621	2.49324e+06	35.621	1.91598e+06	35.621	1.03317e+06	35.621	173417
																	35.6415	3.0746e+06	35.6415	2.50133e+06	35.6415	1.91512e+06	35.6415	1.04298e+06	35.6415	172858
																	35.6619	3.07778e+06	35.6619	2.49735e+06	35.6619	1.91794e+06	35.6619	1.03807e+06	35.6619	172579
																	35.6824	3.07561e+06	35.6824	2.49858e+06	35.6824	1.90999e+06	35.6824	1.04216e+06	35.6824	174673
																	35.7029	3.07416e+06	35.7029	2.49516e+06	35.7029	1.91162e+06	35.7029	1.05061e+06	35.7029	177325
																	35.7233	3.07098e+06	35.7233	2.49955e+06	35.7233	1.91179e+06	35.7233	1.03426e+06	35.7233	177743
																	35.7438	3.07489e+06	35.7438	2.49612e+06	35.7438	1.91333e+06	35.7438	1.03671e+06	35.7438	181233
																	35.7642	3.07214e+06	35.7642	2.49612e+06	35.7642	1.91017e+06	35.7642	1.0408e+06	35.7642	169648
																	35.7847	3.07648e+06	35.7847	2.50105e+06	35.7847	1.91256e+06	35.7847	1.03753e+06	35.7847	172021
																	35.8051	3.07156e+06	35.8051	2.49831e+06	35.8051	1.91418e+06	35.8051	1.0348e+06	35.8051	177464
																	35.8256	3.07257e+06	35.8256	2.4979e+06	35.8256	1.91128e+06	35.8256	1.03835e+06	35.8256	175929
																	35.846	3.06809e+06	35.846	2.49804e+06	35.846	1.90931e+06	35.846	1.03263e+06	35.846	166159
																	35.8665	3.07648e+06	35.8665	2.50133e+06	35.8665	1.9094e+06	35.8665	1.02908e+06	35.8665	173556
																	35.8869	3.07084e+06	35.8869	2.49474e+06	35.8869	1.91196e+06	35.8869	1.03726e+06	35.8869	179139
																	35.9074	3.07807e+06	35.9074	2.49296e+06	35.9074	1.9129e+06	35.9074	1.04407e+06	35.9074	171044
																	35.9279	3.07084e+06	35.9279	2.49694e+06	35.9279	1.90957e+06	35.9279	1.04216e+06	35.9279	179697
																	35.9483	3.07257e+06	35.9483	2.50092e+06	35.9483	1.91008e+06	35.9483	1.03344e+06	35.9483	173835
																	35.9688	3.07012e+06	35.9688	2.50201e+06	35.9688	1.91444e+06	35.9688	1.03671e+06	35.9688	173137
																	35.9892	3.07749e+06	35.9892	2.50325e+06	35.9892	1.9117e+06	35.9892	1.03372e+06	35.9892	177185
																	36.0097	3.07547e+06	36.0097	2.49324e+06	36.0097	1.91375e+06	36.0097	1.04516e+06	36.0097	173696
																	36.0301	3.07734e+06	36.0301	2.49406e+06	36.0301	1.91239e+06	36.0301	1.04243e+06	36.0301	179279
																	36.0506	3.07388e+06	36.0506	2.49612e+06	36.0506	1.9135e+06	36.0506	1.03208e+06	36.0506	173277
																	36.071	3.0746e+06	36.071	2.49378e+06	36.071	1.91051e+06	36.071	1.05033e+06	36.071	168113
																	36.0915	3.07315e+06	36.0915	2.50188e+06	36.0915	1.91076e+06	36.0915	1.03426e+06	36.0915	175650
																	36.1119	3.07547e+06	36.1119	2.49653e+06	36.1119	1.9129e+06	36.1119	1.03807e+06	36.1119	176487
																	36.1324	3.07069e+06	36.1324	2.49941e+06	36.1324	1.91384e+06	36.1324	1.03317e+06	36.1324	172579
																	36.1529	3.07662e+06	36.1529	2.49653e+06	36.1529	1.90965e+06	36.1529	1.03835e+06	36.1529	176766
																	36.1733	3.07836e+06	36.1733	2.49845e+06	36.1733	1.90957e+06	36.1733	1.04134e+06	36.1733	168392
																	36.1938	3.07214e+06	36.1938	2.49817e+06	36.1938	1.91119e+06	36.1938	1.03998e+06	36.1938	173835
																	36.2142	3.0759e+06	36.2142	2.4968e+06	36.2142	1.90965e+06	36.2142	1.03181e+06	36.2142	168950
																	36.2347	3.07734e+06	36.2347	2.4957e+06	36.2347	1.9117e+06	36.2347	1.03726e+06	36.2347	169369
																	36.2551	3.07402e+06	36.2551	2.49666e+06	36.2551	1.91401e+06	36.2551	1.03344e+06	36.2551	175091
																	36.2756	3.07185e+06	36.2756	2.49968e+06	36.2756	1.91051e+06	36.2756	1.04271e+06	36.2756	177185
																	36.296	3.07142e+06	36.296	2.49735e+06	36.296	1.90974e+06	36.296	1.03181e+06	36.296	170625
																	36.3165	3.07012e+06	36.3165	2.50243e+06	36.3165	1.91051e+06	36.3165	1.03535e+06	36.3165	178022
																	36.337	3.07763e+06	36.337	2.49612e+06	36.337	1.90923e+06	36.337	1.03671e+06	36.337	170765
																	36.3574	3.07604e+06	36.3574	2.49762e+06	36.3574	1.91128e+06	36.3574	1.0348e+06	36.3574	171044
																	36.3779	3.07171e+06	36.3779	2.49502e+06	36.3779	1.9135e+06	36.3779	1.02854e+06	36.3779	173417
																	36.3983	3.07431e+06	36.3983	2.49858e+06	36.3983	1.90897e+06	36.3983	1.02936e+06	36.3983	175371
																	36.4188	3.06968e+06	36.4188	2.49365e+06	36.4188	1.91179e+06	36.4188	1.03644e+06	36.4188	174394
																	36.4392	3.07171e+06	36.4392	2.49927e+06	36.4392	1.91307e+06	36.4392	1.0348e+06	36.4392	176487
																	36.4597	3.07069e+06	36.4597	2.49721e+06	36.4597	1.90709e+06	36.4597	1.02936e+06	36.4597	172160
																	36.4801	3.07763e+06	36.4801	2.49118e+06	36.4801	1.91162e+06	36.4801	1.0329e+06	36.4801	174114
																	36.5006	3.06419e+06	36.5006	2.492e+06	36.5006	1.91196e+06	36.5006	1.03508e+06	36.5006	174673
																	36.521	3.07503e+06	36.521	2.50339e+06	36.521	1.91085e+06	36.521	1.03807e+06	36.521	169369
																	36.5415	3.07243e+06	36.5415	2.48816e+06	36.5415	1.90538e+06	36.5415	1.03263e+06	36.5415	171742
																	36.562	3.07127e+06	36.562	2.49776e+06	36.562	1.90957e+06	36.562	1.02881e+06	36.562	175231
																	36.5824	3.07156e+06	36.5824	2.492e+06	36.5824	1.91273e+06	36.5824	1.03317e+06	36.5824	174254
																	36.6029	3.07272e+06	36.6029	2.49378e+06	36.6029	1.90794e+06	36.6029	1.02854e+06	36.6029	172719
																	36.6233	3.06968e+06	36.6233	2.49406e+06	36.6233	1.91136e+06	36.6233	1.04407e+06	36.6233	168671
																	36.6438	3.07575e+06	36.6438	2.49694e+06	36.6438	1.90974e+06	36.6438	1.03971e+06	36.6438	174533
																	36.6642	3.06925e+06	36.6642	2.49488e+06	36.6642	1.91076e+06	36.6642	1.03644e+06	36.6642	178860
																	36.6847	3.07359e+06	36.6847	2.49173e+06	36.6847	1.90769e+06	36.6847	1.03671e+06	36.6847	175789
																	36.7051	3.06665e+06	36.7051	2.49817e+06	36.7051	1.90982e+06	36.7051	1.03399e+06	36.7051	175789
																	36.7256	3.07214e+06	36.7256	2.49392e+06	36.7256	1.90914e+06	36.7256	1.02963e+06	36.7256	177604
																	36.7461	3.07286e+06	36.7461	2.49433e+06	36.7461	1.90683e+06	36.7461	1.03099e+06	36.7461	176487
																	36.7665	3.07677e+06	36.7665	2.49721e+06	36.7665	1.90888e+06	36.7665	1.03889e+06	36.7665	178022
																	36.787	3.07532e+06	36.787	2.49598e+06	36.787	1.91213e+06	36.787	1.03944e+06	36.787	172021
																	36.8074	3.06578e+06	36.8074	2.49049e+06	36.8074	1.91273e+06	36.8074	1.02745e+06	36.8074	179279
																	36.8279	3.07113e+06	36.8279	2.49694e+06	36.8279	1.90623e+06	36.8279	1.03344e+06	36.8279	168671
																	36.8483	3.07445e+06	36.8483	2.49296e+06	36.8483	1.91128e+06	36.8483	1.03835e+06	36.8483	165879
																	36.8688	3.07084e+06	36.8688	2.49708e+06	36.8688	1.9088e+06	36.8688	1.03508e+06	36.8688	171881
																	36.8892	3.07445e+06	36.8892	2.49516e+06	36.8892	1.90863e+06	36.8892	1.03263e+06	36.8892	172021
																	36.9097	3.06968e+06	36.9097	2.49639e+06	36.9097	1.90547e+06	36.9097	1.03399e+06	36.9097	173696
																	36.9301	3.06968e+06	36.9301	2.49461e+06	36.9301	1.90897e+06	36.9301	1.02745e+06	36.9301	167136
																	36.9506	3.06925e+06	36.9506	2.49186e+06	36.9506	1.91341e+06	36.9506	1.03126e+06	36.9506	175371
																	36.9711	3.06621e+06	36.9711	2.49666e+06	36.9711	1.91085e+06	36.9711	1.0378e+06	36.9711	173975
																	36.9915	3.07734e+06	36.9915	2.49049e+06	36.9915	1.90991e+06	36.9915	1.03154e+06	36.9915	172021
																	37.012	3.07228e+06	37.012	2.48953e+06	37.012	1.90803e+06	37.012	1.0348e+06	37.012	168392
																	37.0324	3.06896e+06	37.0324	2.49035e+06	37.0324	1.90829e+06	37.0324	1.03807e+06	37.0324	171742
																	37.0529	3.06824e+06	37.0529	2.49804e+06	37.0529	1.90888e+06	37.0529	1.0329e+06	37.0529	166019
																	37.0733	3.06925e+06	37.0733	2.49228e+06	37.0733	1.90623e+06	37.0733	1.03535e+06	37.0733	171183
																	37.0938	3.06361e+06	37.0938	2.49666e+06	37.0938	1.90641e+06	37.0938	1.03807e+06	37.0938	174394
																	37.1142	3.0733e+06	37.1142	2.49214e+06	37.1142	1.90606e+06	37.1142	1.03235e+06	37.1142	165879
																	37.1347	3.06968e+06	37.1347	2.49159e+06	37.1347	1.91153e+06	37.1347	1.03426e+06	37.1347	173696
																	37.1552	3.07257e+06	37.1552	2.49955e+06	37.1552	1.91025e+06	37.1552	1.04053e+06	37.1552	169090
																	37.1756	3.06665e+06	37.1756	2.4979e+06	37.1756	1.90888e+06	37.1756	1.0378e+06	37.1756	170625
																	37.1961	3.0665e+06	37.1961	2.48939e+06	37.1961	1.91162e+06	37.1961	1.03263e+06	37.1961	169927
																	37.2165	3.07619e+06	37.2165	2.49968e+06	37.2165	1.9076e+06	37.2165	1.02336e+06	37.2165	169788
																	37.237	3.07041e+06	37.237	2.49282e+06	37.237	1.91042e+06	37.237	1.03017e+06	37.237	172858
																	37.2574	3.07243e+06	37.2574	2.49214e+06	37.2574	1.90948e+06	37.2574	1.03154e+06	37.2574	174952
																	37.2779	3.06607e+06	37.2779	2.49282e+06	37.2779	1.90666e+06	37.2779	1.03099e+06	37.2779	169788
																	37.2983	3.07286e+06	37.2983	2.49474e+06	37.2983	1.90752e+06	37.2983	1.02936e+06	37.2983	169648
																	37.3188	3.07272e+06	37.3188	2.49077e+06	37.3188	1.91153e+06	37.3188	1.0329e+06	37.3188	166856
																	37.3392	3.07142e+06	37.3392	2.49516e+06	37.3392	1.90846e+06	37.3392	1.03372e+06	37.3392	164065
																	37.3597	3.06809e+06	37.3597	2.49872e+06	37.3597	1.90649e+06	37.3597	1.03426e+06	37.3597	177185
																	37.3802	3.06896e+06	37.3802	2.49488e+06	37.3802	1.90846e+06	37.3802	1.03372e+06	37.3802	170625
																	37.4006	3.07359e+06	37.4006	2.4957e+06	37.4006	1.90641e+06	37.4006	1.02663e+06	37.4006	168531
																	37.4211	3.07388e+06	37.4211	2.49639e+06	37.4211	1.90735e+06	37.4211	1.02445e+06	37.4211	170765
																	37.4415	3.07503e+06	37.4415	2.49653e+06	37.4415	1.90957e+06	37.4415	1.03344e+06	37.4415	166298
																	37.462	3.07127e+06	37.462	2.49228e+06	37.462	1.90923e+06	37.462	1.0348e+06	37.462	166717
																	37.4824	3.06896e+06	37.4824	2.49008e+06	37.4824	1.91025e+06	37.4824	1.02118e+06	37.4824	173835
																	37.5029	3.06578e+06	37.5029	2.48953e+06	37.5029	1.90717e+06	37.5029	1.03263e+06	37.5029	169648
																	37.5233	3.072e+06	37.5233	2.49392e+06	37.5233	1.90846e+06	37.5233	1.04461e+06	37.5233	173975
																	37.5438	3.06896e+06	37.5438	2.4872e+06	37.5438	1.9094e+06	37.5438	1.03399e+06	37.5438	169788
																	37.5642	3.06838e+06	37.5642	2.48789e+06	37.5642	1.90589e+06	37.5642	1.02745e+06	37.5642	173835
																	37.5847	3.07619e+06	37.5847	2.4909e+06	37.5847	1.90666e+06	37.5847	1.04597e+06	37.5847	167833
																	37.6052	3.06809e+06	37.6052	2.49447e+06	37.6052	1.90905e+06	37.6052	1.025e+06	37.6052	168950
																	37.6256	3.06722e+06	37.6256	2.48747e+06	37.6256	1.9082e+06	37.6256	1.03617e+06	37.6256	171183
																	37.6461	3.07286e+06	37.6461	2.492e+06	37.6461	1.90512e+06	37.6461	1.03698e+06	37.6461	173137
																	37.6665	3.07286e+06	37.6665	2.49337e+06	37.6665	1.90572e+06	37.6665	1.03508e+06	37.6665	171323
																	37.687	3.06983e+06	37.687	2.49063e+06	37.687	1.907e+06	37.687	1.03126e+06	37.687	171462
																	37.7074	3.06809e+06	37.7074	2.49488e+06	37.7074	1.90846e+06	37.7074	1.03372e+06	37.7074	176348
																	37.7279	3.06954e+06	37.7279	2.49159e+06	37.7279	1.90957e+06	37.7279	1.03453e+06	37.7279	168531
																	37.7483	3.06549e+06	37.7483	2.49529e+06	37.7483	1.91025e+06	37.7483	1.04488e+06	37.7483	172021
																	37.7688	3.072e+06	37.7688	2.49104e+06	37.7688	1.90923e+06	37.7688	1.02854e+06	37.7688	172579
																	37.7893	3.06997e+06	37.7893	2.4931e+06	37.7893	1.91401e+06	37.7893	1.04134e+06	37.7893	171602
																	37.8097	3.07228e+06	37.8097	2.49035e+06	37.8097	1.90769e+06	37.8097	1.04325e+06	37.8097	171462
																	37.8302	3.07012e+06	37.8302	2.49406e+06	37.8302	1.90982e+06	37.8302	1.04162e+06	37.8302	188770
																	37.8506	3.06997e+06	37.8506	2.49077e+06	37.8506	1.91008e+06	37.8506	1.04025e+06	37.8506	180674
																	37.8711	3.07012e+06	37.8711	2.49529e+06	37.8711	1.90888e+06	37.8711	1.03971e+06	37.8711	179139
																	37.8915	3.06592e+06	37.8915	2.4931e+06	37.8915	1.90658e+06	37.8915	1.02554e+06	37.8915	174254
																	37.912	3.07098e+06	37.912	2.49845e+06	37.912	1.90982e+06	37.912	1.0378e+06	37.912	172579
																	37.9324	3.0691e+06	37.9324	2.49543e+06	37.9324	1.90735e+06	37.9324	1.03208e+06	37.9324	174533
																	37.9529	3.0626e+06	37.9529	2.48638e+06	37.9529	1.91128e+06	37.9529	1.03154e+06	37.9529	175091
																	37.9733	3.07113e+06	37.9733	2.49365e+06	37.9733	1.90811e+06	37.9733	1.03181e+06	37.9733	172300
																	37.9938	3.06419e+06	37.9938	2.49529e+06	37.9938	1.90837e+06	37.9938	1.03589e+06	37.9938	173556
																	38.0143	3.06188e+06	38.0143	2.4942e+06	38.0143	1.90914e+06	38.0143	1.02854e+06	38.0143	174812
																	38.0347	3.06809e+06	38.0347	2.48898e+06	38.0347	1.90948e+06	38.0347	1.0348e+06	38.0347	170206
																	38.0552	3.0652e+06	38.0552	2.49721e+06	38.0552	1.90589e+06	38.0552	1.03263e+06	38.0552	170904
																	38.0756	3.06448e+06	38.0756	2.49804e+06	38.0756	1.90931e+06	38.0756	1.0329e+06	38.0756	171323
																	38.0961	3.06665e+06	38.0961	2.48981e+06	38.0961	1.90948e+06	38.0961	1.03617e+06	38.0961	173277
																	38.1165	3.07286e+06	38.1165	2.49598e+06	38.1165	1.90871e+06	38.1165	1.02908e+06	38.1165	170346
																	38.137	3.07041e+06	38.137	2.49214e+06	38.137	1.90606e+06	38.137	1.03072e+06	38.137	172021
																	38.1574	3.06751e+06	38.1574	2.499e+06	38.1574	1.90752e+06	38.1574	1.03072e+06	38.1574	168392
																	38.1779	3.06448e+06	38.1779	2.492e+06	38.1779	1.90717e+06	38.1779	1.02772e+06	38.1779	169927
																	38.1984	3.06896e+06	38.1984	2.49474e+06	38.1984	1.90495e+06	38.1984	1.02636e+06	38.1984	173556
																	38.2188	3.06289e+06	38.2188	2.48747e+06	38.2188	1.9088e+06	38.2188	1.03208e+06	38.2188	167833
																	38.2393	3.06809e+06	38.2393	2.49804e+06	38.2393	1.90641e+06	38.2393	1.03698e+06	38.2393	170485
																	38.2597	3.07301e+06	38.2597	2.49324e+06	38.2597	1.90547e+06	38.2597	1.03045e+06	38.2597	171742
																	38.2802	3.06072e+06	38.2802	2.4931e+06	38.2802	1.90965e+06	38.2802	1.03508e+06	38.2802	175789
																	38.3006	3.06954e+06	38.3006	2.48885e+06	38.3006	1.90427e+06	38.3006	1.02146e+06	38.3006	168392
																	38.3211	3.07127e+06	38.3211	2.49173e+06	38.3211	1.90453e+06	38.3211	1.03235e+06	38.3211	170485
																	38.3415	3.06708e+06	38.3415	2.49557e+06	38.3415	1.90512e+06	38.3415	1.02963e+06	38.3415	170206
																	38.362	3.06448e+06	38.362	2.49049e+06	38.362	1.90923e+06	38.362	1.03644e+06	38.362	173137
																	38.3824	3.06679e+06	38.3824	2.49625e+06	38.3824	1.90615e+06	38.3824	1.02854e+06	38.3824	170346
																	38.4029	3.06954e+06	38.4029	2.49557e+06	38.4029	1.90658e+06	38.4029	1.03154e+06	38.4029	169927
																	38.4234	3.06867e+06	38.4234	2.49708e+06	38.4234	1.90777e+06	38.4234	1.03399e+06	38.4234	171602
																	38.4438	3.06115e+06	38.4438	2.49214e+06	38.4438	1.90735e+06	38.4438	1.03344e+06	38.4438	169927
																	38.4643	3.07301e+06	38.4643	2.49392e+06	38.4643	1.90811e+06	38.4643	1.03835e+06	38.4643	169369
																	38.4847	3.06462e+06	38.4847	2.49255e+06	38.4847	1.90794e+06	38.4847	1.02527e+06	38.4847	168950
																	38.5052	3.06477e+06	38.5052	2.49186e+06	38.5052	1.90581e+06	38.5052	1.02718e+06	38.5052	165461
																	38.5256	3.07315e+06	38.5256	2.4931e+06	38.5256	1.90675e+06	38.5256	1.02472e+06	38.5256	167275
																	38.5461	3.06708e+06	38.5461	2.48885e+06	38.5461	1.90692e+06	38.5461	1.02282e+06	38.5461	166856
																	38.5665	3.0665e+06	38.5665	2.48885e+06	38.5665	1.90786e+06	38.5665	1.02772e+06	38.5665	163228
																	38.587	3.06592e+06	38.587	2.48843e+06	38.587	1.90632e+06	38.587	1.02908e+06	38.587	172021
																	38.6075	3.07359e+06	38.6075	2.49063e+06	38.6075	1.907e+06	38.6075	1.03453e+06	38.6075	168531
																	38.6279	3.0665e+06	38.6279	2.49173e+06	38.6279	1.90153e+06	38.6279	1.03045e+06	38.6279	172858
																	38.6484	3.06491e+06	38.6484	2.48761e+06	38.6484	1.90863e+06	38.6484	1.04189e+06	38.6484	171462
																	38.6688	3.06563e+06	38.6688	2.49131e+06	38.6688	1.90478e+06	38.6688	1.02963e+06	38.6688	173696
																	38.6893	3.0678e+06	38.6893	2.49447e+06	38.6893	1.91119e+06	38.6893	1.03235e+06	38.6893	176766
																	38.7097	3.06216e+06	38.7097	2.48789e+06	38.7097	1.90359e+06	38.7097	1.03453e+06	38.7097	167554
																	38.7302	3.06332e+06	38.7302	2.4909e+06	38.7302	1.90999e+06	38.7302	1.02745e+06	38.7302	166996
																	38.7506	3.07142e+06	38.7506	2.49461e+06	38.7506	1.9088e+06	38.7506	1.02309e+06	38.7506	168392
																	38.7711	3.06462e+06	38.7711	2.49474e+06	38.7711	1.90863e+06	38.7711	1.0299e+06	38.7711	168811
																	38.7915	3.07012e+06	38.7915	2.48651e+06	38.7915	1.90632e+06	38.7915	1.025e+06	38.7915	169648
																	38.812	3.06939e+06	38.812	2.49145e+06	38.812	1.90683e+06	38.812	1.02309e+06	38.812	168392
																	38.8325	3.06563e+06	38.8325	2.48953e+06	38.8325	1.90196e+06	38.8325	1.03263e+06	38.8325	167136
																	38.8529	3.06607e+06	38.8529	2.49557e+06	38.8529	1.90658e+06	38.8529	1.025e+06	38.8529	166717
																	38.8734	3.06448e+06	38.8734	2.4872e+06	38.8734	1.90735e+06	38.8734	1.04107e+06	38.8734	169229
																	38.8938	3.0665e+06	38.8938	2.49282e+06	38.8938	1.90777e+06	38.8938	1.02881e+06	38.8938	172719
																	38.9143	3.06766e+06	38.9143	2.49625e+06	38.9143	1.90649e+06	38.9143	1.03017e+06	38.9143	169090
																	38.9347	3.06997e+06	38.9347	2.4861e+06	38.9347	1.90948e+06	38.9347	1.03154e+06	38.9347	165879
																	38.9552	3.0665e+06	38.9552	2.48789e+06	38.9552	1.91205e+06	38.9552	1.02963e+06	38.9552	171044
																	38.9756	3.0665e+06	38.9756	2.4883e+06	38.9756	1.91008e+06	38.9756	1.02827e+06	38.9756	168531
																	38.9961	3.06708e+06	38.9961	2.49008e+06	38.9961	1.90829e+06	38.9961	1.0378e+06	38.9961	169369
																	39.0165	3.0665e+06	39.0165	2.49145e+06	39.0165	1.90991e+06	39.0165	1.03807e+06	39.0165	181651
																	39.037	3.07388e+06	39.037	2.49269e+06	39.037	1.90529e+06	39.037	1.02881e+06	39.037	182908
																	39.0575	3.0639e+06	39.0575	2.49461e+06	39.0575	1.91264e+06	39.0575	1.03644e+06	39.0575	185839
																	39.0779	3.06274e+06	39.0779	2.49118e+06	39.0779	1.90888e+06	39.0779	1.03998e+06	39.0779	177464
																	39.0984	3.06101e+06	39.0984	2.48706e+06	39.0984	1.91119e+06	39.0984	1.03399e+06	39.0984	192957
																	39.1188	3.0665e+06	39.1188	2.49063e+06	39.1188	1.91393e+06	39.1188	1.04843e+06	39.1188	184862
																	39.1393	3.06043e+06	39.1393	2.49063e+06	39.1393	1.91059e+06	39.1393	1.03453e+06	39.1393	186397
																	39.1597	3.06477e+06	39.1597	2.49378e+06	39.1597	1.90777e+06	39.1597	1.03017e+06	39.1597	194213
																	39.1802	3.07012e+06	39.1802	2.49063e+06	39.1802	1.91136e+06	39.1802	1.03916e+06	39.1802	191282
																	39.2006	3.0746e+06	39.2006	2.492e+06	39.2006	1.91017e+06	39.2006	1.03889e+06	39.2006	187374
																	39.2211	3.06303e+06	39.2211	2.49392e+06	39.2211	1.9088e+06	39.2211	1.04325e+06	39.2211	194492
																	39.2416	3.07171e+06	39.2416	2.492e+06	39.2416	1.90888e+06	39.2416	1.03835e+06	39.2416	189188
																	39.262	3.06419e+06	39.262	2.48487e+06	39.262	1.90829e+06	39.262	1.03235e+06	39.262	183885
																	39.2825	3.06795e+06	39.2825	2.48597e+06	39.2825	1.90854e+06	39.2825	1.03535e+06	39.2825	187374
																	39.3029	3.06578e+06	39.3029	2.49324e+06	39.3029	1.90871e+06	39.3029	1.03889e+06	39.3029	179697
																	39.3234	3.06722e+06	39.3234	2.48802e+06	39.3234	1.91119e+06	39.3234	1.03372e+06	39.3234	179000
																	39.3438	3.06983e+06	39.3438	2.49008e+06	39.3438	1.91179e+06	39.3438	1.03726e+06	39.3438	172858
																	39.3643	3.07243e+06	39.3643	2.4931e+06	39.3643	1.90606e+06	39.3643	1.03862e+06	39.3643	178162
																	39.3847	3.05884e+06	39.3847	2.48981e+06	39.3847	1.91017e+06	39.3847	1.02581e+06	39.3847	180256
																	39.4052	3.06563e+06	39.4052	2.49118e+06	39.4052	1.90418e+06	39.4052	1.03099e+06	39.4052	173137
																	39.4256	3.0626e+06	39.4256	2.48967e+06	39.4256	1.9094e+06	39.4256	1.03263e+06	39.4256	167833
																	39.4461	3.06983e+06	39.4461	2.49049e+06	39.4461	1.90957e+06	39.4461	1.03862e+06	39.4461	169369
																	39.4666	3.07084e+06	39.4666	2.49241e+06	39.4666	1.90487e+06	39.4666	1.02963e+06	39.4666	166298
																	39.487	3.0665e+06	39.487	2.48885e+06	39.487	1.90923e+06	39.487	1.03399e+06	39.487	171881
																	39.5075	3.06332e+06	39.5075	2.4968e+06	39.5075	1.90658e+06	39.5075	1.03263e+06	39.5075	173277
																	39.5279	3.07214e+06	39.5279	2.49392e+06	39.5279	1.90512e+06	39.5279	1.02881e+06	39.5279	170485
																	39.5484	3.06939e+06	39.5484	2.49173e+06	39.5484	1.90461e+06	39.5484	1.02472e+06	39.5484	173556
																	39.5688	3.06882e+06	39.5688	2.49131e+06	39.5688	1.90453e+06	39.5688	1.03208e+06	39.5688	168392
																	39.5893	3.06477e+06	39.5893	2.4957e+06	39.5893	1.90649e+06	39.5893	1.02418e+06	39.5893	167554
																	39.6097	3.0613e+06	39.6097	2.49173e+06	39.6097	1.90487e+06	39.6097	1.03099e+06	39.6097	171742
																	39.6302	3.06665e+06	39.6302	2.48391e+06	39.6302	1.90521e+06	39.6302	1.03099e+06	39.6302	164065
																	39.6507	3.06607e+06	39.6507	2.48967e+06	39.6507	1.90803e+06	39.6507	1.03644e+06	39.6507	163507
																	39.6711	3.0613e+06	39.6711	2.49351e+06	39.6711	1.90461e+06	39.6711	1.02936e+06	39.6711	164344
																	39.6916	3.06216e+06	39.6916	2.49104e+06	39.6916	1.90435e+06	39.6916	1.02936e+06	39.6916	167833
																	39.712	3.06607e+06	39.712	2.49255e+06	39.712	1.90794e+06	39.712	1.03263e+06	39.712	164763
																	39.7325	3.06578e+06	39.7325	2.48802e+06	39.7325	1.90299e+06	39.7325	1.02908e+06	39.7325	166019
																	39.7529	3.06578e+06	39.7529	2.49488e+06	39.7529	1.90547e+06	39.7529	1.03317e+06	39.7529	168392
																	39.7734	3.06448e+06	39.7734	2.48624e+06	39.7734	1.90444e+06	39.7734	1.02173e+06	39.7734	166438
																	39.7938	3.07243e+06	39.7938	2.48898e+06	39.7938	1.90897e+06	39.7938	1.02391e+06	39.7938	168950
																	39.8143	3.06621e+06	39.8143	2.4883e+06	39.8143	1.90153e+06	39.8143	1.02963e+06	39.8143	169927
																	39.8347	3.06882e+06	39.8347	2.48679e+06	39.8347	1.90709e+06	39.8347	1.02309e+06	39.8347	174254
																	39.8552	3.06607e+06	39.8552	2.48994e+06	39.8552	1.90675e+06	39.8552	1.03535e+06	39.8552	175929
																	39.8757	3.0626e+06	39.8757	2.49447e+06	39.8757	1.90649e+06	39.8757	1.03072e+06	39.8757	172160
																	39.8961	3.06e+06	39.8961	2.48377e+06	39.8961	1.90863e+06	39.8961	1.02963e+06	39.8961	169927
																	39.9166	3.0652e+06	39.9166	2.48734e+06	39.9166	1.90529e+06	39.9166	1.02908e+06	39.9166	172858
																	39.937	3.06665e+06	39.937	2.49104e+06	39.937	1.90888e+06	39.937	1.0269e+06	39.937	174533
																	39.9575	3.06867e+06	39.9575	2.48802e+06	39.9575	1.90273e+06	39.9575	1.03181e+06	39.9575	169927
																	39.9779	3.06809e+06	39.9779	2.49063e+06	39.9779	1.90811e+06	39.9779	1.02527e+06	39.9779	169648
																	39.9984	3.0626e+06	39.9984	2.49104e+06	39.9984	1.90393e+06	39.9984	1.03045e+06	39.9984	173835
																	40.0188	3.06535e+06	40.0188	2.49063e+06	40.0188	1.90777e+06	40.0188	1.03099e+06	40.0188	173975
																	40.0393	3.06376e+06	40.0393	2.48624e+06	40.0393	1.90444e+06	40.0393	1.02527e+06	40.0393	166856
																	40.0598	3.06954e+06	40.0598	2.48528e+06	40.0598	1.90615e+06	40.0598	1.02908e+06	40.0598	166717
																	40.0802	3.06216e+06	40.0802	2.48789e+06	40.0802	1.90324e+06	40.0802	1.02009e+06	40.0802	174394
																	40.1007	3.07532e+06	40.1007	2.48967e+06	40.1007	1.90547e+06	40.1007	1.02772e+06	40.1007	164344
																	40.1211	3.06925e+06	40.1211	2.49392e+06	40.1211	1.90521e+06	40.1211	1.02663e+06	40.1211	169090
																	40.1416	3.06592e+06	40.1416	2.49502e+06	40.1416	1.90538e+06	40.1416	1.03208e+06	40.1416	167973
																	40.162	3.06983e+06	40.162	2.48967e+06	40.162	1.90478e+06	40.162	1.03126e+06	40.162	172858
																	40.1825	3.06506e+06	40.1825	2.48843e+06	40.1825	1.90658e+06	40.1825	1.03154e+06	40.1825	169788
																	40.2029	3.06838e+06	40.2029	2.49433e+06	40.2029	1.90487e+06	40.2029	1.01819e+06	40.2029	164623
																	40.2234	3.06303e+06	40.2234	2.492e+06	40.2234	1.90811e+06	40.2234	1.02609e+06	40.2234	165600
																	40.2438	3.06636e+06	40.2438	2.49049e+06	40.2438	1.90359e+06	40.2438	1.01982e+06	40.2438	170485
																	40.2643	3.06592e+06	40.2643	2.49406e+06	40.2643	1.9082e+06	40.2643	1.03344e+06	40.2643	172719
																	40.2848	3.06419e+06	40.2848	2.48638e+06	40.2848	1.90427e+06	40.2848	1.03889e+06	40.2848	173556
																	40.3052	3.06694e+06	40.3052	2.49337e+06	40.3052	1.90769e+06	40.3052	1.02772e+06	40.3052	175510
																	40.3257	3.06404e+06	40.3257	2.4909e+06	40.3257	1.91042e+06	40.3257	1.03154e+06	40.3257	174812
																	40.3461	3.06289e+06	40.3461	2.48597e+06	40.3461	1.90675e+06	40.3461	1.02663e+06	40.3461	179558
																	40.3666	3.06751e+06	40.3666	2.4909e+06	40.3666	1.90837e+06	40.3666	1.0299e+06	40.3666	174114
																	40.387	3.06448e+06	40.387	2.48789e+06	40.387	1.91076e+06	40.387	1.03372e+06	40.387	170067
																	40.4075	3.06751e+06	40.4075	2.48967e+06	40.4075	1.90666e+06	40.4075	1.03862e+06	40.4075	169369
																	40.4279	3.06968e+06	40.4279	2.48953e+06	40.4279	1.90615e+06	40.4279	1.03017e+06	40.4279	177325
																	40.4484	3.06563e+06	40.4484	2.48981e+06	40.4484	1.90521e+06	40.4484	1.0269e+06	40.4484	171044
																	40.4688	3.06506e+06	40.4688	2.49653e+06	40.4688	1.90453e+06	40.4688	1.03998e+06	40.4688	174394
																	40.4893	3.07228e+06	40.4893	2.48747e+06	40.4893	1.90564e+06	40.4893	1.02827e+06	40.4893	175650
																	40.5098	3.06795e+06	40.5098	2.48693e+06	40.5098	1.90495e+06	40.5098	1.02663e+06	40.5098	172579
																	40.5302	3.06549e+06	40.5302	2.48939e+06	40.5302	1.90709e+06	40.5302	1.03589e+06	40.5302	172579
																	40.5507	3.06708e+06	40.5507	2.49858e+06	40.5507	1.9082e+06	40.5507	1.03562e+06	40.5507	163925
																	40.5711	3.06303e+06	40.5711	2.48967e+06	40.5711	1.90641e+06	40.5711	1.02963e+06	40.5711	169648
																	40.5916	3.06535e+06	40.5916	2.49173e+06	40.5916	1.90735e+06	40.5916	1.03235e+06	40.5916	170625
																	40.612	3.06376e+06	40.612	2.48693e+06	40.612	1.90623e+06	40.612	1.03208e+06	40.612	169369
																	40.6325	3.06925e+06	40.6325	2.48775e+06	40.6325	1.90564e+06	40.6325	1.03453e+06	40.6325	164484
																	40.6529	3.06347e+06	40.6529	2.49228e+06	40.6529	1.90359e+06	40.6529	1.02663e+06	40.6529	171323
																	40.6734	3.0678e+06	40.6734	2.49104e+06	40.6734	1.90512e+06	40.6734	1.0329e+06	40.6734	170904
																	40.6939	3.06853e+06	40.6939	2.49186e+06	40.6939	1.90547e+06	40.6939	1.02609e+06	40.6939	167973
																	40.7143	3.0665e+06	40.7143	2.49104e+06	40.7143	1.90529e+06	40.7143	1.01982e+06	40.7143	173975
																	40.7348	3.05927e+06	40.7348	2.49378e+06	40.7348	1.90316e+06	40.7348	1.03644e+06	40.7348	167973
																	40.7552	3.07171e+06	40.7552	2.49214e+06	40.7552	1.90803e+06	40.7552	1.03017e+06	40.7552	173277
																	40.7757	3.07012e+06	40.7757	2.48693e+06	40.7757	1.90786e+06	40.7757	1.01873e+06	40.7757	169508
																	40.7961	3.06477e+06	40.7961	2.49186e+06	40.7961	1.90598e+06	40.7961	1.02827e+06	40.7961	169090
																	40.8166	3.0665e+06	40.8166	2.48953e+06	40.8166	1.90299e+06	40.8166	1.0299e+06	40.8166	169090
																	40.837	3.06549e+06	40.837	2.48789e+06	40.837	1.90102e+06	40.837	1.02936e+06	40.837	173417
																	40.8575	3.06795e+06	40.8575	2.49282e+06	40.8575	1.90359e+06	40.8575	1.02799e+06	40.8575	164065
																	40.8779	3.06202e+06	40.8779	2.48501e+06	40.8779	1.90923e+06	40.8779	1.025e+06	40.8779	164763
																	40.8984	3.06925e+06	40.8984	2.49639e+06	40.8984	1.90709e+06	40.8984	1.025e+06	40.8984	168671
																	40.9189	3.06448e+06	40.9189	2.49378e+06	40.9189	1.90555e+06	40.9189	1.02799e+06	40.9189	170067
																	40.9393	3.06867e+06	40.9393	2.49049e+06	40.9393	1.9076e+06	40.9393	1.02636e+06	40.9393	166298
																	40.9598	3.05985e+06	40.9598	2.48898e+06	40.9598	1.90453e+06	40.9598	1.02309e+06	40.9598	165879
																	40.9802	3.06694e+06	40.9802	2.49077e+06	40.9802	1.90888e+06	40.9802	1.03862e+06	40.9802	170904
																	41.0007	3.06347e+06	41.0007	2.4909e+06	41.0007	1.90923e+06	41.0007	1.03698e+06	41.0007	165740
																	41.0211	3.06665e+06	41.0211	2.49612e+06	41.0211	1.90427e+06	41.0211	1.03372e+06	41.0211	166159
																	41.0416	3.06766e+06	41.0416	2.49008e+06	41.0416	1.90547e+06	41.0416	1.03344e+06	41.0416	171044
																	41.062	3.06404e+06	41.062	2.48816e+06	41.062	1.90521e+06	41.062	1.03644e+06	41.062	167275
																	41.0825	3.06376e+06	41.0825	2.49104e+06	41.0825	1.90581e+06	41.0825	1.02255e+06	41.0825	164205
																	41.103	3.07489e+06	41.103	2.48542e+06	41.103	1.90726e+06	41.103	1.03045e+06	41.103	166996
																	41.1234	3.06838e+06	41.1234	2.4872e+06	41.1234	1.90752e+06	41.1234	1.03017e+06	41.1234	167833
																	41.1439	3.0652e+06	41.1439	2.49118e+06	41.1439	1.90931e+06	41.1439	1.02581e+06	41.1439	166019
																	41.1643	3.06665e+06	41.1643	2.48706e+06	41.1643	1.90461e+06	41.1643	1.02936e+06	41.1643	168671
																	41.1848	3.06491e+06	41.1848	2.48885e+06	41.1848	1.90085e+06	41.1848	1.02936e+06	41.1848	172300
																	41.2052	3.06419e+06	41.2052	2.49228e+06	41.2052	1.90837e+06	41.2052	1.0378e+06	41.2052	166019
																	41.2257	3.06376e+06	41.2257	2.49378e+06	41.2257	1.90153e+06	41.2257	1.03017e+06	41.2257	171183
																	41.2461	3.06506e+06	41.2461	2.48953e+06	41.2461	1.90735e+06	41.2461	1.02881e+06	41.2461	171323
																	41.2666	3.06853e+06	41.2666	2.49447e+06	41.2666	1.90632e+06	41.2666	1.02718e+06	41.2666	167833
																	41.287	3.06231e+06	41.287	2.49077e+06	41.287	1.90743e+06	41.287	1.02554e+06	41.287	170904
																	41.3075	3.07012e+06	41.3075	2.49255e+06	41.3075	1.90735e+06	41.3075	1.02173e+06	41.3075	165879
																	41.328	3.07156e+06	41.328	2.49378e+06	41.328	1.90948e+06	41.328	1.0408e+06	41.328	173277
																	41.3484	3.0652e+06	41.3484	2.49694e+06	41.3484	1.90811e+06	41.3484	1.02908e+06	41.3484	165740
																	41.3689	3.06679e+06	41.3689	2.48816e+06	41.3689	1.90743e+06	41.3689	1.02963e+06	41.3689	173975
																	41.3893	3.06751e+06	41.3893	2.48939e+06	41.3893	1.90564e+06	41.3893	1.02827e+06	41.3893	166996
																	41.4098	3.07142e+06	41.4098	2.49433e+06	41.4098	1.90495e+06	41.4098	1.03862e+06	41.4098	167833
																	41.4302	3.06679e+06	41.4302	2.49159e+06	41.4302	1.91017e+06	41.4302	1.03426e+06	41.4302	167973
																	41.4507	3.07286e+06	41.4507	2.49118e+06	41.4507	1.91205e+06	41.4507	1.02772e+06	41.4507	170067
																	41.4711	3.0691e+06	41.4711	2.48857e+06	41.4711	1.9094e+06	41.4711	1.03372e+06	41.4711	174394
																	41.4916	3.06506e+06	41.4916	2.492e+06	41.4916	1.90905e+06	41.4916	1.02854e+06	41.4916	183885
																	41.5121	3.07041e+06	41.5121	2.49378e+06	41.5121	1.91025e+06	41.5121	1.0408e+06	41.5121	191701
																	41.5325	3.06607e+06	41.5325	2.49145e+06	41.5325	1.90982e+06	41.5325	1.04325e+06	41.5325	201332
																	41.553	3.06303e+06	41.553	2.49049e+06	41.553	1.90871e+06	41.553	1.04134e+06	41.553	199936
																	41.5734	3.07315e+06	41.5734	2.49145e+06	41.5734	1.91076e+06	41.5734	1.03807e+06	41.5734	191003
																	41.5939	3.06563e+06	41.5939	2.49145e+06	41.5939	1.91128e+06	41.5939	1.03453e+06	41.5939	185839
																	41.6143	3.06202e+06	41.6143	2.48912e+06	41.6143	1.90888e+06	41.6143	1.03589e+06	41.6143	180116
																	41.6348	3.07388e+06	41.6348	2.49131e+06	41.6348	1.91239e+06	41.6348	1.03971e+06	41.6348	182908
																	41.6552	3.06578e+06	41.6552	2.49474e+06	41.6552	1.90529e+06	41.6552	1.03889e+06	41.6552	184583
																	41.6757	3.06939e+06	41.6757	2.49159e+06	41.6757	1.90999e+06	41.6757	1.04053e+06	41.6757	180535
																	41.6961	3.06361e+06	41.6961	2.49365e+06	41.6961	1.90589e+06	41.6961	1.0299e+06	41.6961	177464
																	41.7166	3.072e+06	41.7166	2.49228e+06	41.7166	1.90606e+06	41.7166	1.03154e+06	41.7166	172858
																	41.7371	3.06101e+06	41.7371	2.48898e+06	41.7371	1.90717e+06	41.7371	1.0299e+06	41.7371	171323
																	41.7575	3.06766e+06	41.7575	2.49612e+06	41.7575	1.90709e+06	41.7575	1.0378e+06	41.7575	165740
																	41.778	3.06896e+06	41.778	2.48953e+06	41.778	1.90871e+06	41.778	1.03344e+06	41.778	178581
																	41.7984	3.0678e+06	41.7984	2.4942e+06	41.7984	1.90444e+06	41.7984	1.0348e+06	41.7984	164763
																	41.8189	3.06679e+06	41.8189	2.49255e+06	41.8189	1.90786e+06	41.8189	1.03235e+06	41.8189	170206
																	41.8393	3.06318e+06	41.8393	2.49488e+06	41.8393	1.90726e+06	41.8393	1.03208e+06	41.8393	166996
																	41.8598	3.06925e+06	41.8598	2.49269e+06	41.8598	1.90658e+06	41.8598	1.02227e+06	41.8598	166159
																	41.8802	3.06694e+06	41.8802	2.49008e+06	41.8802	1.90572e+06	41.8802	1.02636e+06	41.8802	170067
																	41.9007	3.07156e+06	41.9007	2.48898e+06	41.9007	1.90752e+06	41.9007	1.02827e+06	41.9007	168950
																	41.9211	3.07171e+06	41.9211	2.49241e+06	41.9211	1.90589e+06	41.9211	1.03181e+06	41.9211	171323
																	41.9416	3.0626e+06	41.9416	2.48802e+06	41.9416	1.90837e+06	41.9416	1.02581e+06	41.9416	165879
																	41.9621	3.07301e+06	41.9621	2.49008e+06	41.9621	1.90905e+06	41.9621	1.0348e+06	41.9621	167136
																	41.9825	3.07445e+06	41.9825	2.49351e+06	41.9825	1.90435e+06	41.9825	1.02581e+06	41.9825	174812
																	42.003	3.07518e+06	42.003	2.49365e+06	42.003	1.90811e+06	42.003	1.0348e+06	42.003	169369
																	42.0234	3.07055e+06	42.0234	2.49474e+06	42.0234	1.90692e+06	42.0234	1.03045e+06	42.0234	167694
																	42.0439	3.06867e+06	42.0439	2.49639e+06	42.0439	1.90564e+06	42.0439	1.02336e+06	42.0439	175231
																	42.0643	3.06737e+06	42.0643	2.48981e+06	42.0643	1.90735e+06	42.0643	1.03099e+06	42.0643	169369
																	42.0848	3.06954e+06	42.0848	2.49077e+06	42.0848	1.90769e+06	42.0848	1.03235e+06	42.0848	164484
																	42.1052	3.06997e+06	42.1052	2.49749e+06	42.1052	1.91187e+06	42.1052	1.02663e+06	42.1052	170765
																	42.1257	3.07619e+06	42.1257	2.48994e+06	42.1257	1.90888e+06	42.1257	1.03399e+06	42.1257	175789
																	42.1462	3.07055e+06	42.1462	2.49378e+06	42.1462	1.9088e+06	42.1462	1.02282e+06	42.1462	168392
																	42.1666	3.07865e+06	42.1666	2.49955e+06	42.1666	1.90914e+06	42.1666	1.03562e+06	42.1666	176766
																	42.1871	3.08327e+06	42.1871	2.50489e+06	42.1871	1.91264e+06	42.1871	1.02472e+06	42.1871	174254
																	42.2075	3.07951e+06	42.2075	2.49982e+06	42.2075	1.91384e+06	42.2075	1.04107e+06	42.2075	174394
																	42.228	3.08443e+06	42.228	2.49996e+06	42.228	1.91914e+06	42.228	1.03916e+06	42.228	176208
																	42.2484	3.09195e+06	42.2484	2.50956e+06	42.2484	1.92162e+06	42.2484	1.03726e+06	42.2484	183326
																	42.2689	3.09325e+06	42.2689	2.51367e+06	42.2689	1.92358e+06	42.2689	1.0348e+06	42.2689	181931
																	42.2893	3.09238e+06	42.2893	2.5075e+06	42.2893	1.92059e+06	42.2893	1.04271e+06	42.2893	184583
																	42.3098	3.09122e+06	42.3098	2.5112e+06	42.3098	1.9235e+06	42.3098	1.03971e+06	42.3098	187234
																	42.3302	3.09455e+06	42.3302	2.51724e+06	42.3302	1.92375e+06	42.3302	1.05033e+06	42.3302	186676
																	42.3507	3.10409e+06	42.3507	2.50805e+06	42.3507	1.92529e+06	42.3507	1.05796e+06	42.3507	196865
																	42.3712	3.09686e+06	42.3712	2.51697e+06	42.3712	1.92093e+06	42.3712	1.05551e+06	42.3712	197423
																	42.3916	3.0944e+06	42.3916	2.51162e+06	42.3916	1.92717e+06	42.3916	1.06069e+06	42.3916	195469
																	42.4121	3.09585e+06	42.4121	2.51546e+06	42.4121	1.92392e+06	42.4121	1.05006e+06	42.4121	192817
																	42.4325	3.09354e+06	42.4325	2.51299e+06	42.4325	1.92367e+06	42.4325	1.06532e+06	42.4325	193934
																	42.453	3.09195e+06	42.453	2.51847e+06	42.453	1.92358e+06	42.453	1.05605e+06	42.453	194771
																	42.4734	3.0905e+06	42.4734	2.51134e+06	42.4734	1.92076e+06	42.4734	1.04488e+06	42.4734	188491
																	42.4939	3.08255e+06	42.4939	2.5112e+06	42.4939	1.91811e+06	42.4939	1.04379e+06	42.4939	191143
																	42.5143	3.09079e+06	42.5143	2.5134e+06	42.5143	1.92222e+06	42.5143	1.04952e+06	42.5143	191143
																	42.5348	3.09455e+06	42.5348	2.5064e+06	42.5348	1.92333e+06	42.5348	1.05496e+06	42.5348	195051
																	42.5553	3.09137e+06	42.5553	2.50928e+06	42.5553	1.91837e+06	42.5553	1.03835e+06	42.5553	188770
																	42.5757	3.08399e+06	42.5757	2.50901e+06	42.5757	1.9229e+06	42.5757	1.0536e+06	42.5757	188211
																	42.5962	3.09469e+06	42.5962	2.51052e+06	42.5962	1.9194e+06	42.5962	1.04053e+06	42.5962	186955
																	42.6166	3.08905e+06	42.6166	2.50585e+06	42.6166	1.9223e+06	42.6166	1.04734e+06	42.6166	189747
																	42.6371	3.08544e+06	42.6371	2.50462e+06	42.6371	1.91752e+06	42.6371	1.04107e+06	42.6371	190166
																	42.6575	3.08905e+06	42.6575	2.50764e+06	42.6575	1.91837e+06	42.6575	1.04243e+06	42.6575	186676
																	42.678	3.08544e+06	42.678	2.50832e+06	42.678	1.9188e+06	42.678	1.05115e+06	42.678	193655
																	42.6984	3.08428e+06	42.6984	2.50325e+06	42.6984	1.91965e+06	42.6984	1.04025e+06	42.6984	196028
																	42.7189	3.08862e+06	42.7189	2.50215e+06	42.7189	1.91991e+06	42.7189	1.05578e+06	42.7189	197144
																	42.7393	3.08862e+06	42.7393	2.50064e+06	42.7393	1.92016e+06	42.7393	1.04897e+06	42.7393	189607
																	42.7598	3.0918e+06	42.7598	2.51299e+06	42.7598	1.92008e+06	42.7598	1.05061e+06	42.7598	190863
																	42.7803	3.09209e+06	42.7803	2.50668e+06	42.7803	1.91846e+06	42.7803	1.04897e+06	42.7803	189188
																	42.8007	3.0918e+06	42.8007	2.50764e+06	42.8007	1.9211e+06	42.8007	1.04924e+06	42.8007	186257
																	42.8212	3.08486e+06	42.8212	2.50832e+06	42.8212	1.92298e+06	42.8212	1.04761e+06	42.8212	187932
																	42.8416	3.09758e+06	42.8416	2.50778e+06	42.8416	1.91854e+06	42.8416	1.0457e+06	42.8416	190445
																	42.8621	3.0905e+06	42.8621	2.50243e+06	42.8621	1.92153e+06	42.8621	1.03889e+06	42.8621	186816
																	42.8825	3.09426e+06	42.8825	2.5123e+06	42.8825	1.9241e+06	42.8825	1.04652e+06	42.8825	181093
																	42.903	3.09484e+06	42.903	2.51134e+06	42.903	1.91683e+06	42.903	1.04352e+06	42.903	185699
																	42.9234	3.09701e+06	42.9234	2.50874e+06	42.9234	1.91854e+06	42.9234	1.04434e+06	42.9234	185001
																	42.9439	3.08934e+06	42.9439	2.50997e+06	42.9439	1.91461e+06	42.9439	1.03644e+06	42.9439	188770
																	42.9644	3.09137e+06	42.9644	2.50942e+06	42.9644	1.91828e+06	42.9644	1.04516e+06	42.9644	184583
																	42.9848	3.09166e+06	42.9848	2.50448e+06	42.9848	1.91897e+06	42.9848	1.04924e+06	42.9848	183047
																	43.0053	3.0944e+06	43.0053	2.51093e+06	43.0053	1.92025e+06	43.0053	1.04379e+06	43.0053	184862
																	43.0257	3.09643e+06	43.0257	2.51244e+06	43.0257	1.9235e+06	43.0257	1.05088e+06	43.0257	180814
																	43.0462	3.09628e+06	43.0462	2.51216e+06	43.0462	1.92333e+06	43.0462	1.04924e+06	43.0462	182908
																	43.0666	3.09325e+06	43.0666	2.51244e+06	43.0666	1.92444e+06	43.0666	1.04815e+06	43.0666	181931
																	43.0871	3.09354e+06	43.0871	2.51751e+06	43.0871	1.92153e+06	43.0871	1.05061e+06	43.0871	182070
																	43.1075	3.0944e+06	43.1075	2.50764e+06	43.1075	1.92153e+06	43.1075	1.05197e+06	43.1075	182349
																	43.128	3.09556e+06	43.128	2.51381e+06	43.128	1.92324e+06	43.128	1.06423e+06	43.128	187514
																	43.1484	3.10149e+06	43.1484	2.51107e+06	43.1484	1.92606e+06	43.1484	1.04843e+06	43.1484	185839
																	43.1689	3.08877e+06	43.1689	2.51834e+06	43.1689	1.92444e+06	43.1689	1.05796e+06	43.1689	189328
																	43.1894	3.09469e+06	43.1894	2.51216e+06	43.1894	1.92196e+06	43.1894	1.05033e+06	43.1894	184722
																	43.2098	3.09238e+06	43.2098	2.52026e+06	43.2098	1.92264e+06	43.2098	1.04434e+06	43.2098	188491
																	43.2303	3.09339e+06	43.2303	2.51477e+06	43.2303	1.9258e+06	43.2303	1.05633e+06	43.2303	188630
																	43.2507	3.09773e+06	43.2507	2.51299e+06	43.2507	1.9258e+06	43.2507	1.05796e+06	43.2507	189468
																	43.2712	3.10293e+06	43.2712	2.51354e+06	43.2712	1.92504e+06	43.2712	1.05033e+06	43.2712	186397
																	43.2916	3.09657e+06	43.2916	2.51779e+06	43.2916	1.92222e+06	43.2916	1.06641e+06	43.2916	188211
																	43.3121	3.09903e+06	43.3121	2.51422e+06	43.3121	1.92521e+06	43.3121	1.0596e+06	43.3121	183326
																	43.3325	3.09527e+06	43.3325	2.51861e+06	43.3325	1.92709e+06	43.3325	1.05578e+06	43.3325	192957
																	43.353	3.09397e+06	43.353	2.51395e+06	43.353	1.92828e+06	43.353	1.05306e+06	43.353	194074
																	43.3734	3.09917e+06	43.3734	2.51175e+06	43.3734	1.92418e+06	43.3734	1.05714e+06	43.3734	188770
																	43.3939	3.10019e+06	43.3939	2.51038e+06	43.3939	1.92863e+06	43.3939	1.06205e+06	43.3939	193934
																	43.4144	3.10481e+06	43.4144	2.51943e+06	43.4144	1.93033e+06	43.4144	1.05823e+06	43.4144	192678
																	43.4348	3.10409e+06	43.4348	2.51751e+06	43.4348	1.92341e+06	43.4348	1.06695e+06	43.4348	192120
																	43.4553	3.09571e+06	43.4553	2.51408e+06	43.4553	1.92871e+06	43.4553	1.05088e+06	43.4553	196307
																	43.4757	3.09787e+06	43.4757	2.51491e+06	43.4757	1.92863e+06	43.4757	1.06532e+06	43.4757	197005
																	43.4962	3.09802e+06	43.4962	2.51697e+06	43.4962	1.92657e+06	43.4962	1.04952e+06	43.4962	196865
																	43.5166	3.1038e+06	43.5166	2.51573e+06	43.5166	1.92623e+06	43.5166	1.05796e+06	43.5166	190724
																	43.5371	3.10279e+06	43.5371	2.51943e+06	43.5371	1.9276e+06	43.5371	1.05142e+06	43.5371	193236
																	43.5575	3.10423e+06	43.5575	2.53041e+06	43.5575	1.92452e+06	43.5575	1.06777e+06	43.5575	192957
																	43.578	3.0986e+06	43.578	2.51971e+06	43.578	1.92905e+06	43.578	1.05633e+06	43.578	193515
																	43.5985	3.09787e+06	43.5985	2.51943e+06	43.5985	1.92239e+06	43.5985	1.0487e+06	43.5985	195469
																	43.6189	3.1012e+06	43.6189	2.51751e+06	43.6189	1.92529e+06	43.6189	1.05442e+06	43.6189	197703
																	43.6394	3.09628e+06	43.6394	2.51244e+06	43.6394	1.92743e+06	43.6394	1.05742e+06	43.6394	190724
																	43.6598	3.09267e+06	43.6598	2.5193e+06	43.6598	1.92521e+06	43.6598	1.05932e+06	43.6598	194771
																	43.6803	3.10626e+06	43.6803	2.51299e+06	43.6803	1.92717e+06	43.6803	1.06831e+06	43.6803	195469
																	43.7007	3.10496e+06	43.7007	2.51738e+06	43.7007	1.92563e+06	43.7007	1.05605e+06	43.7007	193515
																	43.7212	3.09701e+06	43.7212	2.51587e+06	43.7212	1.92734e+06	43.7212	1.05905e+06	43.7212	189049
																	43.7416	3.09889e+06	43.7416	2.51299e+06	43.7416	1.93136e+06	43.7416	1.05333e+06	43.7416	190166
																	43.7621	3.10077e+06	43.7621	2.51477e+06	43.7621	1.92598e+06	43.7621	1.05033e+06	43.7621	192399
																	43.7825	3.09932e+06	43.7825	2.51998e+06	43.7825	1.93042e+06	43.7825	1.05796e+06	43.7825	192120
																	43.803	3.10438e+06	43.803	2.52574e+06	43.803	1.92863e+06	43.803	1.07294e+06	43.803	199238
																	43.8235	3.10828e+06	43.8235	2.52588e+06	43.8235	1.92888e+06	43.8235	1.05306e+06	43.8235	191143
																	43.8439	3.10308e+06	43.8439	2.51779e+06	43.8439	1.92657e+06	43.8439	1.0517e+06	43.8439	202309
																	43.8644	3.1038e+06	43.8644	2.5193e+06	43.8644	1.92888e+06	43.8644	1.0615e+06	43.8644	192538
																	43.8848	3.10423e+06	43.8848	2.52218e+06	43.8848	1.92709e+06	43.8848	1.05714e+06	43.8848	200215
																	43.9053	3.10713e+06	43.9053	2.51957e+06	43.9053	1.92478e+06	43.9053	1.04924e+06	43.9053	201332
																	43.9257	3.09889e+06	43.9257	2.51957e+06	43.9257	1.92897e+06	43.9257	1.05714e+06	43.9257	194911
																	43.9462	3.10684e+06	43.9462	2.52094e+06	43.9462	1.92905e+06	43.9462	1.0566e+06	43.9462	200494
																	43.9666	3.11248e+06	43.9666	2.52259e+06	43.9666	1.92982e+06	43.9666	1.06586e+06	43.9666	201332
																	43.9871	3.10539e+06	43.9871	2.52341e+06	43.9871	1.92572e+06	43.9871	1.06913e+06	43.9871	196865
																	44.0076	3.10872e+06	44.0076	2.523e+06	44.0076	1.92692e+06	44.0076	1.06995e+06	44.0076	207612
																	44.028	3.10698e+06	44.028	2.52122e+06	44.028	1.9288e+06	44.028	1.06178e+06	44.028	201611
																	44.0485	3.1132e+06	44.0485	2.53315e+06	44.0485	1.92828e+06	44.0485	1.06831e+06	44.0485	197284
																	44.0689	3.09889e+06	44.0689	2.52547e+06	44.0689	1.92563e+06	44.0689	1.07294e+06	44.0689	196865
																	44.0894	3.10163e+06	44.0894	2.52218e+06	44.0894	1.93025e+06	44.0894	1.06886e+06	44.0894	203006
																	44.1098	3.10597e+06	44.1098	2.52026e+06	44.1098	1.92546e+06	44.1098	1.06668e+06	44.1098	200634
																	44.1303	3.1025e+06	44.1303	2.52424e+06	44.1303	1.92828e+06	44.1303	1.0675e+06	44.1303	201750
																	44.1507	3.10886e+06	44.1507	2.53027e+06	44.1507	1.9276e+06	44.1507	1.06804e+06	44.1507	195051
																	44.1712	3.11031e+06	44.1712	2.52369e+06	44.1712	1.92905e+06	44.1712	1.06641e+06	44.1712	197563
																	44.1916	3.10481e+06	44.1916	2.52616e+06	44.1916	1.9311e+06	44.1916	1.06341e+06	44.1916	194911
																	44.2121	3.10915e+06	44.2121	2.52588e+06	44.2121	1.93008e+06	44.2121	1.05714e+06	44.2121	190166
																	44.2326	3.10033e+06	44.2326	2.5241e+06	44.2326	1.92734e+06	44.2326	1.06777e+06	44.2326	203286
																	44.253	3.10496e+06	44.253	2.52657e+06	44.253	1.93127e+06	44.253	1.05605e+06	44.253	198819
																	44.2735	3.10684e+06	44.2735	2.51943e+06	44.2735	1.9276e+06	44.2735	1.07322e+06	44.2735	201052
																	44.2939	3.11088e+06	44.2939	2.5241e+06	44.2939	1.93042e+06	44.2939	1.05742e+06	44.2939	197563
																	44.3144	3.10929e+06	44.3144	2.52245e+06	44.3144	1.92546e+06	44.3144	1.06205e+06	44.3144	199238
																	44.3348	3.11623e+06	44.3348	2.51971e+06	44.3348	1.93649e+06	44.3348	1.05496e+06	44.3348	200215
																	44.3553	3.10929e+06	44.3553	2.52163e+06	44.3553	1.92563e+06	44.3553	1.0645e+06	44.3553	194213
																	44.3757	3.1064e+06	44.3757	2.52602e+06	44.3757	1.92657e+06	44.3757	1.05851e+06	44.3757	197982
																	44.3962	3.11074e+06	44.3962	2.52465e+06	44.3962	1.92939e+06	44.3962	1.06423e+06	44.3962	196028
																	44.4167	3.11161e+06	44.4167	2.52259e+06	44.4167	1.927e+06	44.4167	1.06341e+06	44.4167	197842
																	44.4371	3.1132e+06	44.4371	2.523e+06	44.4371	1.92888e+06	44.4371	1.06886e+06	44.4371	201052
																	44.4576	3.11725e+06	44.4576	2.52766e+06	44.4576	1.92991e+06	44.4576	1.06695e+06	44.4576	196307
																	44.478	3.11045e+06	44.478	2.52108e+06	44.478	1.92905e+06	44.478	1.07376e+06	44.478	194353
																	44.4985	3.10742e+06	44.4985	2.52506e+06	44.4985	1.92982e+06	44.4985	1.05878e+06	44.4985	190305
																	44.5189	3.10698e+06	44.5189	2.52053e+06	44.5189	1.92948e+06	44.5189	1.05851e+06	44.5189	193934
																	44.5394	3.11031e+06	44.5394	2.5193e+06	44.5394	1.92734e+06	44.5394	1.06178e+06	44.5394	197005
																	44.5598	3.1064e+06	44.5598	2.51916e+06	44.5598	1.93239e+06	44.5598	1.07213e+06	44.5598	193376
																	44.5803	3.1077e+06	44.5803	2.52712e+06	44.5803	1.92837e+06	44.5803	1.06995e+06	44.5803	196726
																	44.6007	3.10987e+06	44.6007	2.52862e+06	44.6007	1.92657e+06	44.6007	1.05605e+06	44.6007	194771
																	44.6212	3.10799e+06	44.6212	2.523e+06	44.6212	1.93213e+06	44.6212	1.0615e+06	44.6212	199517
																	44.6417	3.10799e+06	44.6417	2.52478e+06	44.6417	1.92965e+06	44.6417	1.06532e+06	44.6417	192259
																	44.6621	3.11276e+06	44.6621	2.52808e+06	44.6621	1.92905e+06	44.6621	1.0536e+06	44.6621	188630
																	44.6826	3.10583e+06	44.6826	2.51847e+06	44.6826	1.93256e+06	44.6826	1.05387e+06	44.6826	194074
																	44.703	3.10626e+06	44.703	2.51683e+06	44.703	1.92239e+06	44.703	1.06123e+06	44.703	187653
																	44.7235	3.10308e+06	44.7235	2.52369e+06	44.7235	1.92666e+06	44.7235	1.06586e+06	44.7235	190724
																	44.7439	3.10554e+06	44.7439	2.52424e+06	44.7439	1.92726e+06	44.7439	1.06123e+06	44.7439	191561
																	44.7644	3.11248e+06	44.7644	2.51875e+06	44.7644	1.92974e+06	44.7644	1.06859e+06	44.7644	191980
																	44.7848	3.10655e+06	44.7848	2.51765e+06	44.7848	1.92743e+06	44.7848	1.06395e+06	44.7848	191422
																	44.8053	3.10134e+06	44.8053	2.51559e+06	44.8053	1.92623e+06	44.8053	1.0645e+06	44.8053	194353
																	44.8257	3.09946e+06	44.8257	2.52012e+06	44.8257	1.92854e+06	44.8257	1.06259e+06	44.8257	195888
																	44.8462	3.09975e+06	44.8462	2.52712e+06	44.8462	1.92546e+06	44.8462	1.06804e+06	44.8462	197703
																	44.8667	3.10308e+06	44.8667	2.51203e+06	44.8667	1.92751e+06	44.8667	1.05551e+06	44.8667	194632
																	44.8871	3.0973e+06	44.8871	2.51779e+06	44.8871	1.9282e+06	44.8871	1.06831e+06	44.8871	191422
																	44.9076	3.10351e+06	44.9076	2.51299e+06	44.9076	1.92589e+06	44.9076	1.06232e+06	44.9076	184862
																	44.928	3.09455e+06	44.928	2.52053e+06	44.928	1.92666e+06	44.928	1.04461e+06	44.928	194492
																	44.9485	3.10293e+06	44.9485	2.51655e+06	44.9485	1.9282e+06	44.9485	1.05415e+06	44.9485	197284
																	44.9689	3.10105e+06	44.9689	2.51889e+06	44.9689	1.93119e+06	44.9689	1.06178e+06	44.9689	191003
																	44.9894	3.0944e+06	44.9894	2.51436e+06	44.9894	1.92384e+06	44.9894	1.06777e+06	44.9894	185420
																	45.0098	3.0986e+06	45.0098	2.51354e+06	45.0098	1.92119e+06	45.0098	1.06178e+06	45.0098	193794
																	45.0303	3.09701e+06	45.0303	2.51436e+06	45.0303	1.9241e+06	45.0303	1.0487e+06	45.0303	181512
																	45.0508	3.09498e+06	45.0508	2.51889e+06	45.0508	1.92632e+06	45.0508	1.05823e+06	45.0508	189607
																	45.0712	3.09455e+06	45.0712	2.50997e+06	45.0712	1.92196e+06	45.0712	1.05306e+06	45.0712	187374
																	45.0917	3.10308e+06	45.0917	2.51395e+06	45.0917	1.92264e+06	45.0917	1.05905e+06	45.0917	190166
																	45.1121	3.0905e+06	45.1121	2.51395e+06	45.1121	1.92239e+06	45.1121	1.0536e+06	45.1121	194074
																	45.1326	3.0986e+06	45.1326	2.51326e+06	45.1326	1.92213e+06	45.1326	1.05905e+06	45.1326	184024
																	45.153	3.09469e+06	45.153	2.50983e+06	45.153	1.9235e+06	45.153	1.05769e+06	45.153	193236
																	45.1735	3.1051e+06	45.1735	2.51066e+06	45.1735	1.92076e+06	45.1735	1.05415e+06	45.1735	185560
																	45.1939	3.09657e+06	45.1939	2.51477e+06	45.1939	1.92683e+06	45.1939	1.06178e+06	45.1939	189049
																	45.2144	3.09079e+06	45.2144	2.51628e+06	45.2144	1.9182e+06	45.2144	1.06232e+06	45.2144	189747
																	45.2348	3.09151e+06	45.2348	2.5145e+06	45.2348	1.92281e+06	45.2348	1.05415e+06	45.2348	190026
																	45.2553	3.09151e+06	45.2553	2.51985e+06	45.2553	1.92187e+06	45.2553	1.05415e+06	45.2553	183466
																	45.2758	3.09513e+06	45.2758	2.51724e+06	45.2758	1.91922e+06	45.2758	1.05088e+06	45.2758	187095
																	45.2962	3.10149e+06	45.2962	2.51628e+06	45.2962	1.92469e+06	45.2962	1.05578e+06	45.2962	184024
																	45.3167	3.09599e+06	45.3167	2.51408e+06	45.3167	1.91769e+06	45.3167	1.05469e+06	45.3167	183605
																	45.3371	3.0931e+06	45.3371	2.50887e+06	45.3371	1.92187e+06	45.3371	1.0487e+06	45.3371	190166
																	45.3576	3.09614e+06	45.3576	2.50819e+06	45.3576	1.91854e+06	45.3576	1.05333e+06	45.3576	192538
																	45.378	3.09498e+06	45.378	2.51642e+06	45.378	1.92324e+06	45.378	1.06041e+06	45.378	186676
																	45.3985	3.09527e+06	45.3985	2.51559e+06	45.3985	1.92316e+06	45.3985	1.05115e+06	45.3985	185280
																	45.4189	3.08949e+06	45.4189	2.52026e+06	45.4189	1.92316e+06	45.4189	1.05142e+06	45.4189	184722
																	45.4394	3.09758e+06	45.4394	2.51079e+06	45.4394	1.92093e+06	45.4394	1.05524e+06	45.4394	187234
																	45.4599	3.09281e+06	45.4599	2.51491e+06	45.4599	1.91922e+06	45.4599	1.04815e+06	45.4599	189886
																	45.4803	3.08544e+06	45.4803	2.51395e+06	45.4803	1.92034e+06	45.4803	1.04952e+06	45.4803	190863
																	45.5008	3.08718e+06	45.5008	2.51066e+06	45.5008	1.91931e+06	45.5008	1.0536e+06	45.5008	187374
																	45.5212	3.0944e+06	45.5212	2.51491e+06	45.5212	1.92008e+06	45.5212	1.05142e+06	45.5212	185560
																	45.5417	3.09036e+06	45.5417	2.50997e+06	45.5417	1.91794e+06	45.5417	1.05387e+06	45.5417	183885
																	45.5621	3.0905e+06	45.5621	2.51079e+06	45.5621	1.92521e+06	45.5621	1.04543e+06	45.5621	187095
																	45.5826	3.09224e+06	45.5826	2.51134e+06	45.5826	1.9241e+06	45.5826	1.04298e+06	45.5826	187514
																	45.603	3.08746e+06	45.603	2.50778e+06	45.603	1.92204e+06	45.603	1.05033e+06	45.603	186537
																	45.6235	3.08732e+06	45.6235	2.51518e+06	45.6235	1.92187e+06	45.6235	1.0566e+06	45.6235	191840
																	45.6439	3.08891e+06	45.6439	2.50791e+06	45.6439	1.92042e+06	45.6439	1.05033e+06	45.6439	188770
																	45.6644	3.08992e+06	45.6644	2.50778e+06	45.6644	1.92324e+06	45.6644	1.05306e+06	45.6644	189468
																	45.6849	3.09122e+06	45.6849	2.50997e+06	45.6849	1.92145e+06	45.6849	1.04761e+06	45.6849	181931
																	45.7053	3.08934e+06	45.7053	2.5097e+06	45.7053	1.91846e+06	45.7053	1.05415e+06	45.7053	180395
																	45.7258	3.09007e+06	45.7258	2.51367e+06	45.7258	1.9194e+06	45.7258	1.04298e+06	45.7258	188072
																	45.7462	3.09122e+06	45.7462	2.50668e+06	45.7462	1.92145e+06	45.7462	1.05224e+06	45.7462	183605
																	45.7667	3.08819e+06	45.7667	2.50654e+06	45.7667	1.9241e+06	45.7667	1.0517e+06	45.7667	178022
																	45.7871	3.09122e+06	45.7871	2.50393e+06	45.7871	1.9194e+06	45.7871	1.05578e+06	45.7871	183745
																	45.8076	3.09267e+06	45.8076	2.50942e+06	45.8076	1.92042e+06	45.8076	1.04107e+06	45.8076	191282
																	45.828	3.08674e+06	45.828	2.51134e+06	45.828	1.92316e+06	45.828	1.06286e+06	45.828	180814
																	45.8485	3.08602e+06	45.8485	2.51024e+06	45.8485	1.91623e+06	45.8485	1.0536e+06	45.8485	193236
[truncated: 693 more rows]

## Sheet: Figure 3
								5.25 A 0.25 s		3 A 0.95 s		2.2 A 2 s		1.85 A 5 s
Figure 3a	t	T	pulse number	density	SD		Figure 3b	t	T	t	T	t	T	t	T	Intensity number	size	SD		Figure 3c	t	T	concentration number	size	SD
	-0.2	30.5	1	0	0			-0.567	22.8	9.57	25.8	19.667	28	29.767	26.4	1	491.5	99.8			-0.233	15.6	1	206.863	51.9462
	-0.133	30.5	2	1	0.446809			-0.5	22.7	9.63	25.8	19.767	27.9	29.833	26.3	2	839.9	164.5			-0.2	15.5	2	317.071	77.4946
	-0.066	30.5	3	5.08511	2.12766			-0.43	22.7	9.7	25.8	19.833	28	29.867	26.3	3	1104	224			-0.1	15.5	3	397	85.5517
	0	30.5	4	17.1915	4.19149			-0.367	22.8	9.767	25.8	19.9	28	29.933	26.4	4	1281.1	267			-0.033	15.6	4	552.241	85.0432
	0.067	79	5	39.2979	5.31915			-0.3	22.7	9.8	25.8	20	27.9	30	26.4						0	15.6	5	645.459	117.28
	0.134	100	6	63.5745	10.8511			-0.234	22.7	9.867	25.8	20.067	37.4	30.067	40.6						0.067	49	6	854	164.495
	0.2	92.1						-0.2	22.7	9.934	25.8	20.133	64.4	30.133	60.1						0.134	85.4	7	1208	271
	0.234	88						-0.134	22.8	10	25.8	20.233	89.8	30.233	82.5						0.2	105
	0.3	80.7						-0.067	22.7	10.067	32.8	20.3	104	30.3	92.5						0.267	110
	0.367	74.2						0	22.6	10.1	67.5	20.367	113	30.367	97.7						0.334	115
	0.434	68.7						0.066	104	10.167	105	20.466	114	30.466	102						0.4	120
	0.5	64.3						0.133	126	10.234	111	20.533	113	30.532	103						0.434	121
	0.567	60.7						0.2	155	10.3	114	20.6	113	30.599	104						0.5	121
	0.634	57.6						0.266	310	10.367	114	20.7	113	30.699	105						0.567	120
	0.7	55.1						0.3	272	10.434	122	20.767	114	30.766	105						0.634	123
	0.767	52.9						0.366	178	10.501	147	20.833	115	30.832	106						0.7	137
	0.834	51.2						0.433	114	10.567	175	20.933	120	30.899	107						0.767	168
	0.9	49.8						0.5	81.4	10.634	194	21	122	30.966	107						0.834	224
	0.967	48.6						0.566	65	10.7	212	21.066	129	31.032	100						0.867	248
	1.034	47.6						0.633	56.3	10.767	225	21.133	137	31.099	98.8						0.934	289
	1.1	46.8						0.666	53.7	10.801	234	21.233	145	31.132	100						1	239
	1.167	46						0.733	49.8	10.867	253	21.266	151	31.199	102						1.067	147
	1.234	45.3						0.8	47.3	10.934	273	21.333	160	31.299	105						1.133	95.8
	1.301	44.7						0.866	45.3	11	292	21.4	166	31.332	105						1.2	71.2
	1.334	44.6						0.933	43.8	11.067	227	21.466	173	31.399	104						1.233	64.7
	1.4	44.3						0.999	42.7	11.134	162	21.533	182	31.466	105						1.3	56.7
	1.467	43.9						1.033	42.2	11.167	138	21.6	192	31.532	110						1.367	52.6
	1.534	43.5						1.1	41.5	11.267	95	21.667	203	31.599	111						1.434	49.6
	1.6	43.3						1.199	40.7	11.3	87.5	21.7	208	31.666	112						1.5	47.7
	1.667	43.1						1.233	40.1	11.367	76.3	21.766	217	31.732	113						1.567	46
	1.734	42.9						1.299	39.6	11.434	69.5	21.833	226	31.766	113						1.633	44.9
	1.834	42.7						1.366	39.3	11.5	65.4	21.9	233	31.832	115						1.7	43.9
	1.9	42.6								11.7	58.2	21.966	240	31.899	115						1.767	43
	1.967	42.5								11.767	56.8	22.033	235	31.966	117						1.833	42.3
	2.034	42.3								11.8	56.2	22.1	166	32.032	117						1.867	42
	2.1	53								11.867	54.9	22.166	120	32.099	119
	2.167	114								11.934	53.9	22.2	104	32.166	120
	2.2	106								12	53.1	22.266	84.5	32.265	123
	2.267	93.2								12.067	52.5	22.333	73.6	32.332	125
	2.334	83.4								12.134	51.9	22.4	67.4	32.399	126
	2.4	76.1								12.2	51.3	22.466	63.7	32.499	128
	2.467	70.4								12.234	51.1	22.533	61.2	32.566	131
	2.534	66.1								12.3	50.4	22.6	59.5	32.632	133
	2.6	62.6								12.367	49.9	22.666	58	32.732	136
	2.667	59.8								12.434	49.5	22.7	57.5	32.799	138
	2.7	58.7								12.5	49.2	22.766	56.5	32.866	140
	2.767	56.7								12.567	48.6	22.833	55.7	32.932	142
	2.834	55								12.634	48.4	22.9	54.9	33.165	147
	2.9	53.6								12.7	48.1	22.966	54.3	33.232	149
	2.967	52.3								12.734	47.7	23.033	53.8	33.299	151
	3.034	51.5								12.8	47.4			33.365	153
	3.1	50.5								12.867	47.1			33.432	156
	3.134	50.2								12.934	46.8			33.499	159
	3.2	49.5								13	46.5			33.566	161
	3.267	48.9								13.034	46.4			33.599	162
	3.334	48.4								13.134	45.8			33.665	164
	3.534	47.3								13.2	45.5			33.732	166
	3.6	46.9								13.234	45.3			33.799	167
	3.667	46.6								13.3	45			33.865	169
	3.734	46.3								13.367	44.9			33.932	170
	3.8	46.1								13.434	44.5			33.999	172
	3.834	46								13.5	44.3			34.065	173
	3.9	45.9								13.534	44.2			34.132	174
	3.967	45.7								13.634	43.7			34.165	175
	4.034	45.5								13.7	43.5			34.232	176
	4.1	45.3								13.767	43.2			34.299	177
	4.167	58.5								13.8	43.1			34.365	178
	4.234	120								13.867	42.9			34.432	179
	4.267	111								13.934	42.7			34.499	180
	4.334	95.2												34.565	180
	4.4	84												34.599	181
	4.467	76.1												34.665	181
	4.534	70.1												34.732	182
	4.6	65.6												34.799	183
	4.667	62												34.865	183
	4.734	59.3												34.932	184
	4.767	58.4												34.965	184
	4.834	56.3												35.065	139
	4.9	54.6												35.132	108
	4.967	53.4												35.199	89.7
	5.034	52.4												35.232	83.9
	5.1	51.5												35.299	76
	5.167	50.8												35.365	71.4
	5.2	50.5												35.432	68.6
	5.267	50												35.499	66.6
	5.334	49.5												35.532	65.9
	5.4	49.1												35.599	64.5
	5.467	48.7												35.665	63.4
	5.5	48.5												35.765	62.1
	5.6	47.9												35.799	61.9
	5.667	47.7
	5.734	47.5
	5.767	47.4
	5.834	47.2
	5.9	47
	5.967	46.8
	6.034	46.7
	6.1	46.5
	6.167	46.4
	6.2	46.2
	6.267	120
	6.334	111
	6.4	91
	6.467	78.8
	6.533	70.8
	6.567	67.8
	6.633	63
	6.7	59.7
	6.767	57.1
	6.834	55.1
	6.9	53.6
	6.967	52.5
	7.033	51.5
	7.1	50.7
	7.167	50.1
	7.2	49.8
	7.267	49.2
	7.333	48.7
	7.4	48.3
	7.467	48
	7.533	47.6
	7.6	47.2
	7.633	47.1
	7.7	46.9
	7.767	46.5
	7.833	46.4
	7.9	46.3
	7.967	46.1
	8	46
	8.067	46
	8.133	45.7
	8.2	45.7
	8.267	45.5
	8.333	129
	8.533	71.6
	8.6	63.4
	8.667	58.5
	8.7	56.8
	8.767	54.4
	8.833	52.3
	8.9	51.2
	8.967	50.3
	9.033	49.6
	9.1	49
	9.133	48.7
	9.2	48.4
	9.267	47.9
	9.333	47.6
	9.4	47.2
	9.467	47
	9.533	46.8
	9.567	46.7
	9.633	46.5
	9.7	46.3
	9.767	46.2
	9.834	46.1
	9.9	45.9
	9.933	45.8
	10.033	45.7
	10.1	45.5
	10.133	45.4
	10.2	45.4
	10.267	45.3
	10.333	45.2
	10.4	149
	10.433	113
	10.533	85.4
	10.6	77.2
	10.633	67
	10.7	61.5
	10.767	58.4
	10.833	56.4
	10.9	55.6
	10.933	54.4
	11	53.5
	11.067	52.8
	11.133	52
	11.233	51.5
	11.3	51.2
	11.367	50.9
	11.4	50.6
	11.467	50.3
	11.533	50.1
	11.6	49.9
	11.667	49.5
	11.733	49.3
	11.8	49.3
	11.867	49.1
	11.933	48.9
	12	48.6

## Sheet: Figure 4
	t-T curve		XRD				t-T curve		XRD				t-T curve		EDS				t-T curve		EDS				t-T curve		EDS				t-T curve		XRD				t-T curve		XRD				t-T curve		XRD
Figure 4a	t	T	2theta	intensity		Figure 4b	t	T	2theta	intensity		Figure 4c	t	T	Energy	cps		Figure 4d	t	T	Energy	cps		Figure 4e	t	T	Energy	cps		Figure 4f	t	T	2theta	intensity		Figure 4g	t	T	2theta	intensity		Figure 4h	t	T	2theta	intensity
	-0.134	28.4	5	884			-0.134	25.1	2.0019	1664			-0.1	26.4	-0.2	0			-0.2	20.4	-0.2	0			-0.167	21.7	-0.2	0			-0.2	25.3	3	17043			-0.1	20	5	26233			-0.2	25.9	5	318
	-0.067	28.4	5.02046	884			-0.067	25.2	2.0221	1700			-0.034	26.3	-0.19	0			-0.133	20.2	-0.19	0			-0.1	21.8	-0.19	0			-0.133	25.3	3.0205	17097			0	21.2	5.0205	26173			-0.133	26.1	5.0205	381
	0	28.4	5.04091	884			0	25.1	2.0424	1692			0	26.4	-0.18	0			-0.067	20.4	-0.18	0			0	21.9	-0.18	0			-0.067	25.3	3.0409	16505			0.067	23	5.0409	26050			-0.066	26.1	5.0409	372
	0.066	32.8	5.06137	880			0.066	30.3	2.0626	1640			0.1	61.3	-0.17	0			0	27.6	-0.17	0			0.067	52.3	-0.17	0			0	28.7	3.0614	16294			0.134	25.4	5.0614	25824			0	28	5.0614	356
	0.133	58.9	5.08182	876			0.133	75.6	2.0829	1661			0.167	103	-0.16	0			0.067	72.9	-0.16	0			0.166	109	-0.16	0			0.067	67.9	3.0818	15590			0.2	32.4	5.0818	25688			0.067	30.5	5.0818	360
	0.2	75	5.10227	878			0.166	92.1	2.1031	1655			0.2	116	-0.15	0			0.133	110	-0.15	0			0.233	115	-0.15	0			0.1	80.6	3.1023	15501			0.267	39.2	5.1023	25478			0.134	33.1	5.1023	328
	0.233	81.8	5.12273	858			0.233	109	2.1234	1651			0.267	122	-0.14	0			0.2	120	-0.14	0			0.3	116	-0.14	0			0.2	89.5	3.1227	15155			0.334	46.1	5.1227	25288			0.2	36.3	5.1227	322
	0.3	90.6	5.14318	842			0.3	115	2.1437	1603			0.333	122	-0.13	0			0.267	121	-0.13	0			0.367	116	-0.13	0			0.233	90.8	3.1432	14979			0.4	52.9	5.1432	25330			0.267	39.4	5.1432	363
	0.366	97.2	5.16364	828			0.366	120	2.1639	1664			0.4	120	-0.12	0			0.333	121	-0.12	0			0.466	121	-0.12	0			0.3	91.2	3.1636	14591			0.434	56.3	5.1636	25233			0.3	41.1	5.1636	321
	0.433	102	5.18409	816			0.433	121	2.1842	1680			0.467	113	-0.11	0			0.4	123	-0.11	0			0.533	133	-0.11	0			0.367	94.3	3.1841	14237			0.5	62.7	5.1841	25141			0.367	44.7	5.1841	332
	0.5	105	5.20455	804			0.5	121	2.2044	1659			0.533	102	-0.1	0			0.467	124	-0.1	0			0.633	160	-0.1	0			0.434	103	3.2045	13971			0.567	68.6	5.2045	24820			0.434	48.3	5.2045	338
	0.566	106	5.225	791			0.566	121	2.2247	1683			0.6	95.2	-0.09	0			0.567	125	-0.09	0			0.7	182	-0.09	0			0.5	131	3.225	13743			0.634	73.8	5.225	24501			0.5	51.7	5.225	339
	0.633	107	5.24546	788			0.633	121	2.245	1674			0.667	94.5	-0.08	0			0.633	124	-0.08	0			0.766	206	-0.08	0			0.533	148	3.2455	13396			0.7	78.7	5.2455	24681			0.567	55.6	5.2455	333
	0.7	108	5.26591	792			0.7	122	2.2652	1681			0.7	94.3	-0.07	0			0.7	122	-0.07	1			0.866	240	-0.07	9			0.6	190	3.2659	13291			0.767	82.8	5.2659	24374			0.634	58.8	5.2659	308
	0.766	111	5.28637	779			0.733	121	2.2855	1653			0.766	102	-0.06	6			0.8	111	-0.06	3			0.933	254	-0.06	42			0.667	228	3.2864	13112			0.834	86.2	5.2864	24216			0.7	62.1	5.2864	374
	0.8	112	5.30682	768			0.8	119	2.3057	1724			0.833	110	-0.05	22			0.867	110	-0.05	24			1	257	-0.05	133			0.734	255	3.3068	12608			0.867	87.6	5.3068	23934			0.734	63.9	5.3068	326
	0.9	113	5.32728	744			0.866	122	2.326	1645			0.933	121	-0.04	77			0.933	112	-0.04	75			1.1	158	-0.04	534			0.8	275	3.3273	12335			0.934	90.1	5.3273	24068			0.8	66.8	5.3273	325
	0.933	114	5.34773	726			0.933	139	2.3462	1699			1	122	-0.03	192			1.033	114	-0.03	191			1.133	136	-0.03	1410			0.867	285	3.3477	12094			1	92.2	5.3477	24082			0.867	69.5	5.3477	366
	1	105	5.36819	715			1	213	2.3665	1696			1.066	72.2	-0.02	443			1.1	75.2	-0.02	444			1.2	106	-0.02	2990			0.934	295	3.3682	11921			1.2	96.4	5.3682	23651			0.933	72	5.3682	348
	1.066	75.5	5.38864	707			1.066	152	2.3868	1710			1.166	54	-0.01	791			1.133	64.5	-0.01	800			1.266	89.7	-0.01	5240			1	240	3.3886	11608			1.267	97.2	5.3886	23692			1	74.3	5.3886	343
	1.133	65.5	5.4091	699			1.1	132	2.407	1675			1.233	50	0	1180			1.2	52.9	0	1170			1.366	76.7	0	7770			1.067	168	3.4091	11221			1.367	98.1	5.4091	23276			1.067	76.4	5.4091	344
	1.166	63.8	5.42955	697			1.2	101	2.4273	1709			1.266	48.8	0.01	1550			1.267	47.5	0.01	1570			1.4	73.8	0.01	9980			1.133	119	3.4296	11262			1.434	98.6	5.4296	23118			1.134	78	5.4296	321
	1.233	60	5.45001	702			1.233	94.9	2.4475	1726			1.333	46.8	0.02	1890			1.333	44.6	0.02	1820			1.466	69.7	0.02	11800			1.167	101	3.45	10975			1.5	99	5.45	23214			1.367	82.8	5.45	349
	1.333	55	5.47046	694			1.3	87.1	2.4678	1746			1.4	45.5	0.03	2170			1.4	42.9	0.03	2060			1.533	66.7	0.03	13700			1.233	76.8	3.4705	10776			1.6	99.4	5.4705	23048			1.4	83.5	5.4705	311
	1.4	52.6	5.49092	673			1.366	82.6	2.4881	1756			1.466	44.6	0.04	2240			1.5	40.9	0.04	2220			1.6	64.3	0.04	14700			1.3	63.2	3.4909	10223			1.667	99.7	5.4909	22902			1.434	84.1	5.4909	331
	1.466	50.5	5.51137	655			1.433	79.3	2.5083	1743			1.533	43.7	0.05	2100			1.567	39.9	0.05	2090			1.666	62.3	0.05	14000			1.367	55.6	3.5114	10002			1.734	99.9	5.5114	22751			1.5	85.4	5.5114	315
	1.566	48.4	5.53183	659			1.5	76.8	2.5286	1774			1.6	43.2	0.06	1640			1.633	39.2	0.06	1700			1.733	60.8	0.06	11000			1.434	51.1	3.5318	9719			1.834	100	5.5318	22788			1.567	86.2	5.5318	294
	1.633	47	5.55228	651			1.566	74.8	2.5488	1755			1.666	42.6	0.07	1120			1.733	38.2	0.07	1130			1.8	59.5	0.07	7290			1.5	48.5	3.5523	9401			1.9	101	5.5523	22769			1.633	87.1	5.5523	329
	1.7	45.9	5.57274	638			1.633	73.3	2.5691	1819			1.733	42.1	0.08	646			1.8	37.8	0.08	639			1.833	58.8	0.08	4130			1.567	46.5	3.5727	9077			1.967	101	5.5727	22456			1.7	87.8	5.5727	319
	1.8	44.5	5.59319	636			1.7	72	2.5893	1876			1.766	41.9	0.09	357			2	36.3	0.09	346			1.9	57.8	0.09	2140			1.633	45.2	3.5932	8750			2	101	5.5932	22365			1.733	88.3	5.5932	286
	1.866	43.7	5.61365	645			1.733	71.4	2.6096	1933			1.833	41.6	0.1	220					0.1	206			1.966	57	0.1	1290			1.667	44.7	3.6136	8543			2.1	102	5.6136	22281			1.8	88.8	5.6136	310
	1.933	43	5.6341	642			1.8	70.4	2.6299	1940			1.933	41	0.11	194					0.11	164					0.11	993			1.733	43.8	3.6341	8331			2.167	103	5.6341	22190			1.9	89.7	5.6341	310
	1.999	42.4	5.65456	628			1.866	69.6	2.6501	1952			1.966	40.8	0.12	172					0.12	158					0.12	851			1.8	43.1	3.6546	7932			2.2	103	5.6546	22056			1.933	89.8	5.6546	327
	2.066	41.8	5.67501	622			1.933	69.5	2.6704	2044					0.13	167					0.13	148					0.13	847			1.867	42.5	3.675	7872			2.267	104	5.675	22000			2	90	5.675	295
	2.133	41.2	5.69547	619			1.999	69.1	2.6906	2029					0.14	179					0.14	125					0.14	866			1.934	41.9	3.6955	7458			2.334	104	5.6955	21721			2.067	90.2	5.6955	306
	2.2	40.8	5.71592	609					2.7109	2138					0.15	190			2.366	34.7	0.15	152					0.15	847			2	41.4	3.7159	7066			2.4	105	5.7159	21787			2.133	90.8	5.7159	324
	2.266	40.4	5.73638	587					2.7312	2166					0.16	185			2.433	34.5	0.16	168					0.16	909					3.7364	7127			2.467	105	5.7364	21794			2.2	91	5.7364	343
	2.3	40.3	5.75683	572					2.7514	2227					0.17	236			2.5	34.4	0.17	183					0.17	1000					3.7568	6820			2.534	106	5.7568	21555			2.267	91	5.7568	328
	2.366	40	5.77729	565					2.7717	2290					0.18	268			2.566	34.3	0.18	218					0.18	1180					3.7773	6506			2.567	106	5.7773	21085			2.333	91.4	5.7773	318
	2.433	39.7	5.79774	555					2.7919	2352					0.19	338			2.633	35.5	0.19	275					0.19	1570					3.7977	6405			2.634	106	5.7977	21336			2.367	91.8	5.7977	344
	2.499	39.4	5.8182	549					2.8122	2365					0.2	544			2.7	35.5	0.2	481					0.2	2610					3.8182	6146			2.7	107	5.8182	21362			2.433	92.6	5.8182	318
	2.566	39.1	5.83865	542					2.8324	2452					0.21	995			2.733	35.4	0.21	918					0.21	4900					3.8387	5988			2.767	107	5.8387	21061			2.5	93.6	5.8387	300
	2.633	38.8	5.85911	547					2.8527	2463					0.22	1970					0.22	1810					0.22	9880					3.8591	5692			2.834	108	5.8591	20932			2.567	94	5.8591	336
	2.7	38.6	5.87956	545					2.873	2532					0.23	3830					0.23	3520					0.23	19600					3.8796	5414			2.9	109	5.8796	21081			2.633	94.5	5.8796	285
	2.766	38.3	5.90002	539					2.8932	2450					0.24	6860					0.24	6320					0.24	35600					3.9	5263			2.934	109	5.9	20721			2.7	94.8	5.9	313
	2.833	38.2	5.92047	532					2.9135	2437					0.25	11000					0.25	10200					0.25	56800					3.9205	5187			3.033	111	5.9205	20887			2.767	95.2	5.9205	294
	2.866	38	5.94093	524					2.9337	2395					0.26	14700					0.26	13900					0.26	78300					3.9409	4874			3.1	111	5.9409	20670			2.833	95.6	5.9409	308
	2.933	37.9	5.96138	514					2.954	2290					0.27	17500					0.27	16400					0.27	92700					3.9614	4737			3.167	112	5.9614	20643			2.867	95.7	5.9614	281
	3.066	63.5	5.98184	507					2.9743	2267					0.28	17600					0.28	16700					0.28	93600					3.9818	4548			3.2	112	5.9818	20535			2.933	95.9	5.9818	272
	3.133	86.7	6.00229	496					2.9945	2182					0.29	15200					0.29	14300					0.29	80400					4.0023	4336			3.267	113	6.0023	20503			3	96.2	6.0023	275
	3.199	116	6.02275	501					3.0148	2123					0.3	11100					0.3	10400					0.3	59100					4.0227	4149			3.333	114	6.0227	20307			3.067	96.3	6.0227	282
	3.266	120	6.0432	484					3.035	1999					0.31	6770					0.31	6500					0.31	37000					4.0432	4106			3.4	115	6.0432	20105			3.134	96.4	6.0432	290
	3.299	124	6.06366	476					3.0553	1979					0.32	3580					0.32	3450					0.32	19700					4.0637	3854			3.467	116	6.0637	20254			3.2	96.7	6.0637	274
	3.366	128	6.08411	458					3.0755	1870					0.33	1640					0.33	1550					0.33	8970					4.0841	3720			3.533	117	6.0841	20109			3.267	96.8	6.0841	291
	3.433	130	6.10457	450					3.0958	1836					0.34	617					0.34	625					0.34	3540					4.1046	3531			3.6	119	6.1046	19837			3.333	97	6.1046	285
	3.666	132	6.12502	457					3.1161	1833					0.35	222					0.35	223					0.35	1260					4.125	3455			3.633	120	6.125	19875			3.367	97.1	6.125	280
	3.699	133	6.14548	456					3.1363	1746					0.36	91					0.36	84					0.36	472					4.1455	3476			3.7	121	6.1455	19895			3.434	97.3	6.1455	274
	3.733	134	6.16593	467					3.1566	1710					0.37	55					0.37	34					0.37	221					4.1659	3266			3.767	123	6.1659	19742			3.5	97.6	6.1659	291
	3.799	135	6.18639	477					3.1768	1688					0.38	56					0.38	38					0.38	154					4.1864	3198			3.833	125	6.1864	19756			3.567	97.8	6.1864	247
	3.866	135	6.20684	472					3.1971	1642					0.39	62					0.39	32					0.39	162					4.2068	3202			3.9	128	6.2068	19720			3.633	98.2	6.2068	283
	3.933	127	6.2273	468					3.2173	1618					0.4	62					0.4	28					0.4	143					4.2273	3147			3.933	129	6.2273	19395			3.7	98.3	6.2273	290
	3.999	84.2	6.24775	453					3.2376	1577					0.41	60					0.41	32					0.41	136					4.2478	3131			4	133	6.2478	19491			3.767	98.8	6.2478	276
	4.066	64.9	6.26821	450					3.2579	1556					0.42	48					0.42	41					0.42	143					4.2682	3006			4.067	137	6.2682	19286			3.8	98.9	6.2682	279
	4.133	56.8	6.28866	442					3.2781	1560					0.43	54					0.43	30					0.43	140					4.2887	3028			4.133	142	6.2887	19168			3.867	99.1	6.2887	263
	4.199	52.7	6.30912	432					3.2984	1515					0.44	61					0.44	37					0.44	147					4.3091	2984			4.2	147	6.3091	19272			3.933	99.4	6.3091	276
	4.266	51.3	6.32957	428					3.3186	1477					0.45	63					0.45	45					0.45	158					4.3296	2899			4.267	153	6.3296	19230			4	99.7	6.3296	301
	4.299	49.2	6.35002	430					3.3389	1541					0.46	64					0.46	56					0.46	161					4.35	2880			4.333	160	6.35	19143			4.067	100	6.35	289
	4.366	47.4	6.37048	430					3.3592	1469					0.47	64					0.47	87					0.47	210					4.3705	2814			4.4	168	6.3705	19112			4.133	100	6.3705	273
	4.433	46.1	6.39093	437					3.3794	1511					0.48	72					0.48	146					0.48	256					4.3909	2819			4.434	173	6.3909	19061			4.167	100	6.3909	271
	4.499	45.1	6.41139	439					3.3997	1452					0.49	82					0.49	232					0.49	319					4.4114	2803			4.5	184	6.4114	19072			4.233	101	6.4114	280
	4.566	44.3	6.43185	439					3.4199	1463					0.5	86					0.5	325					0.5	353					4.4318	2716			4.6	202	6.4318	18895			4.3	101	6.4318	293
	4.633	43.8	6.4523	433					3.4402	1435					0.51	103					0.51	400					0.51	444					4.4523	2620			4.633	207	6.4523	18952			4.367	102	6.4523	299
	4.699	43.1	6.47276	431					3.4604	1475					0.52	114					0.52	491					0.52	477					4.4728	2730			4.7	220	6.4728	18899			4.433	102	6.4728	278
	4.766	42.6	6.49321	429					3.4807	1392					0.53	135					0.53	482					0.53	513					4.4932	2592			4.767	234	6.4932	19032			4.5	102	6.4932	283
	4.833	41.9	6.51366	423					3.501	1409					0.54	132					0.54	409					0.54	577					4.5137	2553			4.833	248	6.5137	18880			4.567	102	6.5137	302
	4.866	41.7	6.53412	422					3.5212	1422					0.55	133					0.55	361					0.55	508					4.5341	2663			4.9	262	6.5341	18696			4.6	102	6.5341	275
	4.933	41.3	6.55457	422					3.5415	1374					0.56	123					0.56	267					0.56	459					4.5546	2538			4.933	269	6.5546	18567			4.7	102	6.5546	313
	4.999	40.9	6.57503	422					3.5617	1356					0.57	110					0.57	177					0.57	366					4.575	2441			5	252	6.575	18658			4.767	102	6.575	308
	5.066	40.6	6.59549	422					3.582	1378					0.58	83					0.58	117					0.58	335					4.5955	2509			5.1	175	6.5955	18784			4.833	102	6.5955	319
	5.133	40.3	6.61594	424					3.6023	1371					0.59	78					0.59	94					0.59	304					4.6159	2537			5.133	159	6.6159	18971			4.867	102	6.6159	334
	5.199	40	6.6364	427					3.6225	1356					0.6	77					0.6	103					0.6	270					4.6364	2446			5.2	134	6.6364	18895			4.933	103	6.6364	335
	5.233	39.8	6.65685	430					3.6428	1338					0.61	63					0.61	115					0.61	255					4.6568	2397			5.267	117	6.6568	19125			5	104	6.6568	341
	5.299	39.7	6.6773	421					3.663	1386					0.62	59					0.62	133					0.62	247					4.6773	2356			5.333	105	6.6773	19162			5.067	105	6.6773	336
	5.366	39.4	6.69776	420					3.6833	1316					0.63	60					0.63	141					0.63	242					4.6978	2397			5.4	95.1	6.6978	19192			5.133	105	6.6978	367
	5.433	39.4	6.71821	408					3.7035	1336					0.64	72					0.64	153					0.64	282					4.7182	2338			5.467	87.8	6.7182	19634			5.2	106	6.7182	326
	5.499	39.2	6.73867	402					3.7238	1370					0.65	73					0.65	145					0.65	266					4.7387	2309			5.533	81.8	6.7387	19627			5.267	106	6.7387	324
	5.566	39	6.75912	398					3.7441	1335					0.66	71					0.66	133					0.66	273					4.7591	2265			5.567	79.1	6.7591	19714			5.333	107	6.7591	342
	5.633	39	6.77958	395					3.7643	1306					0.67	71					0.67	115					0.67	293					4.7796	2225			5.633	74.6	6.7796	19964			5.367	107	6.7796	348
	5.666	38.9	6.80003	401					3.7846	1318					0.68	74					0.68	88					0.68	295					4.8	2224			5.7	70.6	6.8	19735			5.433	108	6.8	312
	5.733	38.8	6.82049	402					3.8048	1277					0.69	79					0.69	83					0.69	312					4.8205	2202			5.767	67	6.8205	19585			5.5	108	6.8205	315
	5.799	38.8	6.84094	406					3.8251	1276					0.7	82					0.7	83					0.7	325					4.8409	2207			5.833	63.9	6.8409	19009			5.567	108	6.8409	264
	5.866	38.7	6.8614	412					3.8454	1271					0.71	99					0.71	63					0.71	367					4.8614	2194			5.867	62.3	6.8614	18726			5.633	109	6.8614	272
	5.933	38.5	6.88185	415					3.8656	1277					0.72	98					0.72	65					0.72	376					4.8819	2183			5.933	60	6.8819	18167			5.7	109	6.8819	268
	5.999		6.90231	419					3.8859	1291					0.73	95					0.73	70					0.73	392					4.9023	2141			6	57.9	6.9023	17870			5.733	110	6.9023	263
	6.066		6.92276	425					3.9061	1230					0.74	86					0.74	72					0.74	379					4.9228	2125			6.2	52.8	6.9228	17707			5.8	110	6.9228	245
	6.099		6.94322	428					3.9264	1287					0.75	88					0.75	80					0.75	380					4.9432	2083			6.267	51.4	6.9432	17574			5.867	111	6.9432	270
	6.166		6.96367	429					3.9466	1284					0.76	86					0.76	75					0.76	418					4.9637	2055			6.333	50	6.9637	17399			5.933	111	6.9637	235
	6.233		6.98413	424					3.9669	1274					0.77	88					0.77	77					0.77	445					4.9841	1999			6.4	48.8	6.9841	17440			6	112	6.9841	242
	6.299		7.00458	423					3.9872	1262					0.78	88					0.78	75					0.78	421					5.0046	1957			6.467	47.8	7.0046	17229			6.067	112	7.0046	242
	6.366		7.02504	432					4.0074	1256					0.79	80					0.79	75					0.79	404					5.025	2029					7.025	17065			6.1	113	7.025	243
	6.433		7.04549	443					4.0277	1262					0.8	84					0.8	67					0.8	428					5.0455	1976					7.0455	17056			6.3	115	7.0455	271
	6.499		7.06595	461					4.0479	1262					0.81	94					0.81	66					0.81	391					5.0659	2041					7.0659	17095			6.367	115	7.0659	252
	6.566		7.0864	487					4.0682	1279					0.82	97					0.82	80					0.82	394					5.0864	2017					7.0864	16933			6.433	116	7.0864	242
	6.633		7.10686	510					4.0885	1175					0.83	92					0.83	90					0.83	389					5.1069	1879					7.1069	17064			6.5	117	7.1069	232
	6.666		7.12731	529					4.1087	1230					0.84	86					0.84	76					0.84	409					5.1273	1900					7.1273	17069			6.567	117	7.1273	217
	6.733		7.14777	559					4.129	1204					0.85	88					0.85	82					0.85	415					5.1478	1851					7.1478	16857			6.6	118	7.1478	229
	6.799		7.16822	578					4.1492	1211					0.86	102					0.86	69					0.86	421					5.1682	1877					7.1682	16798			6.667	119	7.1682	234
	6.866		7.18868	617					4.1695	1199					0.87	102					0.87	69					0.87	429					5.1887	1815					7.1887	16779			6.733	120	7.1887	241
	6.933		7.20913	666					4.1897	1268					0.88	99					0.88	77					0.88	461					5.2091	1832					7.2091	16679			6.8	121	7.2091	222
			7.22959	721					4.21	1183					0.89	102					0.89	68					0.89	473					5.2296	1796					7.2296	16856			6.867	122	7.2296	259
			7.25004	779					4.2303	1211					0.9	103					0.9	75					0.9	435					5.25	1743					7.25	16522			6.933	124	7.25	238
			7.2705	791					4.2505	1175					0.91	103					0.91	87					0.91	449					5.2705	1750					7.2705	16535			7	125	7.2705	215
			7.29095	779					4.2708	1203					0.92	88					0.92	96					0.92	473					5.291	1765					7.291	16561			7.067	127	7.291	226
			7.31141	739					4.291	1199					0.93	91					0.93	88					0.93	474					5.3114	1707					7.3114	16571			7.133	129	7.3114	236
			7.33186	657					4.3113	1187					0.94	94					0.94	87					0.94	490					5.3319	1761					7.3319	16469			7.167	130	7.3319	252
			7.35232	577					4.3316	1203					0.95	93					0.95	83					0.95	506					5.3523	1754					7.3523	16268			7.233	133	7.3523	227
			7.37277	509					4.3518	1198					0.96	90					0.96	88					0.96	506					5.3728	1670					7.3728	16440			7.3	136	7.3728	229
			7.39323	454					4.3721	1169					0.97	92					0.97	84					0.97	491					5.3932	1712					7.3932	16373			7.366	139	7.3932	226
			7.41368	414					4.3923	1199					0.98	90					0.98	87					0.98	526					5.4137	1714					7.4137	16209			7.433	142	7.4137	225
			7.43414	370					4.4126	1191					0.99	99					0.99	100					0.99	537					5.4341	1717					7.4341	16313			7.5	145	7.4341	225
			7.45459	353					4.4328	1144					1	102					1	92					1	525					5.4546	1702					7.4546	16206			7.567	149	7.4546	223
			7.47505	348					4.4531	1175					1.01	102					1.01	83					1.01	562					5.475	1659					7.475	16185			7.633	152	7.475	242
			7.4955	343					4.4734	1202					1.02	104					1.02	101					1.02	554					5.4955	1630					7.4955	16181			7.733	158	7.4955	221
			7.51596	344					4.4936	1180					1.03	112					1.03	102					1.03	591					5.516	1653					7.516	16161			7.8	162	7.516	227
			7.53641	350					4.5139	1176					1.04	102					1.04	103					1.04	562					5.5364	1575					7.5364	16099			7.866	166	7.5364	225
			7.55687	353					4.5341	1181					1.05	105					1.05	107					1.05	568					5.5569	1609					7.5569	16058			7.933	170	7.5569	243
			7.57732	343					4.5544	1218					1.06	108					1.06	101					1.06	569					5.5773	1559					7.5773	15988			8	174	7.5773	213
			7.59778	339					4.5747	1165					1.07	122					1.07	105					1.07	556					5.5978	1530					7.5978	15961			8.067	178	7.5978	248
			7.61823	338					4.5949	1204					1.08	114					1.08	109					1.08	572					5.6182	1547					7.6182	15884			8.133	182	7.6182	232
			7.63869	339					4.6152	1204					1.09	111					1.09	102					1.09	595					5.6387	1540					7.6387	15770			8.2	187	7.6387	213
			7.65914	330					4.6354	1187					1.1	111					1.1	114					1.1	589					5.6591	1554					7.6591	15818			8.267	192	7.6591	218
			7.6796	329					4.6557	1198					1.11	117					1.11	96					1.11	586					5.6796	1539					7.6796	15818			8.333	196	7.6796	234
			7.70005	330					4.6759	1242					1.12	110					1.12	103					1.12	609					5.7001	1396					7.7001	15750			8.433	203	7.7001	199
			7.72051	324					4.6962	1208					1.13	100					1.13	114					1.13	607					5.7205	1561					7.7205	15614			8.5	207	7.7205	218
			7.74096	312					4.7165	1295					1.14	110					1.14	104					1.14	588					5.741	1491					7.741	15775			8.567	212	7.741	244
			7.76142	307					4.7367	1260					1.15	103					1.15	110					1.15	625					5.7614	1517					7.7614	15693			8.666	218	7.7614	199
			7.78187	305					4.757	1275					1.16	99					1.16	96					1.16	596					5.7819	1454					7.7819	15622			8.733	223	7.7819	210
			7.80232	307					4.7772	1229					1.17	101					1.17	99					1.17	610					5.8023	1503					7.8023	15560			8.8	227	7.8023	232
			7.82278	305					4.7975	1250					1.18	101					1.18	92					1.18	604					5.8228	1435					7.8228	15575			8.9	233	7.8228	244
			7.84323	310					4.8177	1315					1.19	111					1.19	96					1.19	624					5.8432	1433					7.8432	15514			8.967	237	7.8432	224
			7.86369	309					4.838	1316					1.2	108					1.2	106					1.2	621					5.8637	1421					7.8637	15631			9.033	240	7.8637	239
			7.88415	303					4.8583	1304					1.21	98					1.21	119					1.21	615					5.8841	1460					7.8841	15519			9.066	243	7.8841	187
			7.9046	297					4.8785	1294					1.22	99					1.22	105					1.22	619					5.9046	1493					7.9046	15528			9.133	247	7.9046	235
			7.92506	292					4.8988	1299					1.23	105					1.23	100					1.23	615					5.9251	1365					7.9251	15467			9.2	252	7.9251	218
			7.94551	290					4.919	1311					1.24	104					1.24	102					1.24	621					5.9455	1445					7.9455	15582			9.266	252	7.9455	208
			7.96596	297					4.9393	1322					1.25	101					1.25	98					1.25	634					5.966	1437					7.966	15394			9.366	230	7.966	214
			7.98642	300					4.9596	1323					1.26	110					1.26	111					1.26	670					5.9864	1437					7.9864	15393			9.433	215	7.9864	211
			8.00688	304					4.9798	1348					1.27	106					1.27	110					1.27	638					6.0069	1394					8.0069	15347			9.5	202	8.0069	214
			8.02733	300					5.0001	1362					1.28	107					1.28	107					1.28	616					6.0273	1382					8.0273	15266			9.6	182	8.0273	182
			8.04778	294					5.0019	1440					1.29	100					1.29	109					1.29	628					6.0478	1394					8.0478	15192			9.666	171	8.0478	198
			8.06824	287					5.0221	1440					1.3	100					1.3	103					1.3	630					6.0682	1421					8.0682	15296			9.733	160	8.0682	199
			8.08869	289					5.0423	1440					1.31	121					1.31	108					1.31	648					6.0887	1423					8.0887	15222			9.833	146	8.0887	192
			8.10915	289					5.0625	1413					1.32	113					1.32	124					1.32	631					6.1091	1386					8.1091	15206			9.9	139	8.1091	201
			8.1296	294					5.0827	1400					1.33	104					1.33	109					1.33	661					6.1296	1359					8.1296	15171			9.966	132	8.1296	227
			8.15006	296					5.1029	1386					1.34	103					1.34	104					1.34	655					6.1501	1373					8.1501	15161			10.033	125	8.1501	244
			8.17051	299					5.1231	1385					1.35	107					1.35	104					1.35	624					6.1705	1335					8.1705	15052			10.1	120	8.1705	222
			8.19097	293					5.1433	1392					1.36	109					1.36	107					1.36	664					6.191	1351					8.191	15075			10.166	114	8.191	207
			8.21142	281					5.1635	1358					1.37	105					1.37	100					1.37	670					6.2114	1269					8.2114	15177			10.233	110	8.2114	239
			8.23188	278					5.1837	1341					1.38	103					1.38	105					1.38	639					6.2319	1326					8.2319	15025			10.3	106	8.2319	184
			8.25233	279					5.2039	1322					1.39	104					1.39	101					1.39	641					6.2523	1301					8.2523	14949			10.4	101	8.2523	224
			8.27279	289					5.2241	1334					1.4	96					1.4	112					1.4	634					6.2728	1287					8.2728	15016			10.433	98.9	8.2728	211
			8.29324	291					5.2443	1338					1.41	101					1.41	117					1.41	672					6.2932	1292					8.2932	14985			10.5	95.9	8.2932	234
			8.3137	296					5.2645	1346					1.42	105					1.42	114					1.42	687					6.3137	1288					8.3137	14845			10.533	94.6	8.3137	207
			8.33415	294					5.2847	1370					1.43	107					1.43	111					1.43	692					6.3342	1270					8.3342	15088			10.6	92.1	8.3342	220
			8.35461	291					5.3049	1399					1.44	119					1.44	102					1.44	692					6.3546	1258					8.3546	14858			10.7	88.5	8.3546	219
			8.37506	285					5.3251	1385					1.45	107					1.45	100					1.45	694					6.3751	1280					8.3751	14919			10.766	86	8.3751	207
			8.39552	285					5.3453	1392					1.46	96					1.46	115					1.46	741					6.3955	1262					8.3955	14823			10.833	84.1	8.3955	213
			8.41597	282					5.3655	1389					1.47	104					1.47	110					1.47	772					6.416	1269					8.416	14775			10.933	81.1	8.416	211
			8.43643	289					5.3857	1413					1.48	98					1.48	102					1.48	768					6.4364	1284					8.4364	14826			11	79.3	8.4364	223
			8.45688	292					5.4059	1410					1.49	99					1.49	114					1.49	757					6.4569	1247					8.4569	14862			11.033	78.5	8.4569	226
			8.47734	290					5.4261	1410					1.5	109					1.5	117					1.5	724					6.4773	1262					8.4773	14778			11.1	76.9	8.4773	233
			8.49779	283					5.4463	1416					1.51	117					1.51	120					1.51	743					6.4978	1250					8.4978	14943			11.333	72.4	8.4978	188
			8.51825	279					5.4665	1448					1.52	100					1.52	131					1.52	733					6.5182	1222					8.5182	14793			11.366	71.8	8.5182	204
			8.5387	272					5.4867	1469					1.53	100					1.53	121					1.53	701					6.5387	1297					8.5387	14868			11.433	70.8	8.5387	226
			8.55916	271					5.5069	1492					1.54	99					1.54	105					1.54	679					6.5592	1279					8.5592	14795			11.5	70	8.5592	204
			8.57961	268					5.5271	1524					1.55	103					1.55	109					1.55	694					6.5796	1251					8.5796	14625			11.566	69.1	8.5796	201
			8.60007	275					5.5473	1558					1.56	112					1.56	109					1.56	706					6.6001	1195					8.6001	14715			11.6	68.7	8.6001	219
			8.62052	276					5.5675	1580					1.57	96					1.57	119					1.57	682					6.6205	1276					8.6205	14685			11.666	68	8.6205	207
			8.64098	279					5.5877	1577					1.58	98					1.58	108					1.58	679					6.641	1306					8.641	14669			11.733	67.3	8.641	206
			8.66143	284					5.6079	1587					1.59	105					1.59	106					1.59	690					6.6614	1313					8.6614	14727			11.8	66.5	8.6614	228
			8.68189	284					5.6281	1604					1.6	108					1.6	114					1.6	721					6.6819	1284					8.6819	14518			11.866	65.8	8.6819	185
			8.70234	277					5.6483	1610					1.61	102					1.61	114					1.61	702					6.7023	1298					8.7023	14578			11.933	65	8.7023	211
			8.7228	277					5.6685	1599					1.62	118					1.62	123					1.62	689					6.7228	1357					8.7228	14562			11.966	64.7	8.7228	189
			8.74325	272					5.6887	1570					1.63	116					1.63	104					1.63	650					6.7433	1332					8.7433	14592					8.7433	196
			8.76371	272					5.7089	1531					1.64	151					1.64	94					1.64	594					6.7637	1384					8.7637	14545					8.7637	179
			8.78416	261					5.7291	1504					1.65	153					1.65	109					1.65	585					6.7842	1372					8.7842	14525					8.7842	186
			8.80462	267					5.7493	1472					1.66	136					1.66	108					1.66	594					6.8046	1360					8.8046	14417					8.8046	221
			8.82507	270					5.7695	1438					1.67	139					1.67	108					1.67	636					6.8251	1409					8.8251	14363					8.8251	204
			8.84553	268					5.7897	1409					1.68	122					1.68	96					1.68	611					6.8455	1470					8.8455	14374					8.8455	198
			8.86598	270					5.8099	1399					1.69	119					1.69	100					1.69	610					6.866	1515					8.866	14429					8.866	195
			8.88644	272					5.8301	1387					1.7	107					1.7	97					1.7	625					6.8864	1485					8.8864	14452					8.8864	229
			8.90689	274					5.8503	1363					1.71	100					1.71	97					1.71	663					6.9069	1550					8.9069	14555					8.9069	222
			8.92735	275					5.8705	1344					1.72	104					1.72	101					1.72	639					6.9273	1598					8.9273	14480					8.9273	175
			8.9478	277					5.8907	1333					1.73	109					1.73	93					1.73	666					6.9478	1654					8.9478	14475					8.9478	209
			8.96826	279					5.9109	1319					1.74	117					1.74	95					1.74	625					6.9683	1680					8.9683	14566					8.9683	204
			8.98871	274					5.9311	1305					1.75	112					1.75	92					1.75	602					6.9887	1696					8.9887	14344					8.9887	190
			9.00917	264					5.9513	1277					1.76	85					1.76	99					1.76	592					7.0092	1601					9.0092	14264					9.0092	190
			9.02962	262					5.9715	1263					1.77	78					1.77	89					1.77	625					7.0296	1549					9.0296	14324					9.0296	239
			9.05008	252					5.9917	1243					1.78	103					1.78	93					1.78	632					7.0501	1420					9.0501	14287					9.0501	203
			9.07053	256					6.0119	1230					1.79	92					1.79	87					1.79	586					7.0705	1392					9.0705	14502					9.0705	230
			9.09099	262					6.0321	1214					1.8	93					1.8	83					1.8	574					7.091	1309					9.091	14362					9.091	257
			9.11144	273					6.0523	1209					1.81	87					1.81	97					1.81	592					7.1114	1307					9.1114	14419					9.1114	186
			9.1319	275					6.0725	1191					1.82	77					1.82	93					1.82	570					7.1319	1249					9.1319	14270					9.1319	223
			9.15235	271					6.0927	1192					1.83	81					1.83	88					1.83	542					7.1524	1222					9.1524	14453					9.1524	234
			9.17281	262					6.1129	1200					1.84	74					1.84	89					1.84	534					7.1728	1207					9.1728	14334					9.1728	229
			9.19326	261					6.1331	1190					1.85	67					1.85	88					1.85	522					7.1933	1167					9.1933	14343					9.1933	225
			9.21372	256					6.1533	1173					1.86	74					1.86	84					1.86	549					7.2137	1116					9.2137	14421					9.2137	197
			9.23417	259					6.1735	1170					1.87	72					1.87	91					1.87	538					7.2342	1111					9.2342	14478					9.2342	235
			9.25463	260					6.1937	1168					1.88	64					1.88	92					1.88	545					7.2546	1164					9.2546	14435					9.2546	211
			9.27508	262					6.2139	1173					1.89	70					1.89	91					1.89	529					7.2751	1110					9.2751	14453					9.2751	226
			9.29553	262					6.2341	1155					1.9	80					1.9	89					1.9	509					7.2955	1090					9.2955	14451					9.2955	215
			9.31599	262					6.2543	1153					1.91	63					1.91	92					1.91	513					7.316	1128					9.316	14516					9.316	231
			9.33644	259					6.2745	1163					1.92	74					1.92	85					1.92	547					7.3364	1103					9.3364	14739					9.3364	249
			9.3569	266					6.2947	1149					1.93	73					1.93	86					1.93	510					7.3569	1074					9.3569	14682					9.3569	248
			9.37735	264					6.3149	1145					1.94	81					1.94	89					1.94	540					7.3774	1129					9.3774	15109					9.3774	288
			9.39781	258					6.3351	1144					1.95	79					1.95	83					1.95	533					7.3978	1108					9.3978	14987					9.3978	283
			9.41826	255					6.3553	1154					1.96	87					1.96	86					1.96	571					7.4183	1106					9.4183	15311					9.4183	301
			9.43872	249					6.3755	1143					1.97	94					1.97	89					1.97	576					7.4387	1122					9.4387	15441					9.4387	355
			9.45918	249					6.3957	1123					1.98	80					1.98	100					1.98	620					7.4592	1085					9.4592	15811					9.4592	321
			9.47963	248					6.4159	1113					1.99	81					1.99	116					1.99	680					7.4796	1084					9.4796	16336					9.4796	336
			9.50009	248					6.4361	1099					2	94					2	128					2	784					7.5001	1123					9.5001	16667					9.5001	327
			9.52054	253					6.4563	1082					2.01	92					2.01	165					2.01	882					7.5205	1076					9.5205	17146					9.5205	313
			9.541	245					6.4765	1070					2.02	91					2.02	174					2.02	985					7.541	1108					9.541	17696					9.541	266
			9.56145	245					6.4967	1071					2.03	108					2.03	207					2.03	1103					7.5614	1078					9.5614	17733					9.5614	334
			9.5819	247					6.5169	1082					2.04	122					2.04	241					2.04	1183					7.5819	1075					9.5819	17543					9.5819	269
			9.60236	240					6.5371	1087					2.05	158					2.05	246					2.05	1278					7.6024	1087					9.6024	16925					9.6024	268
			9.62281	241					6.5573	1082					2.06	205					2.06	249					2.06	1306					7.6228	1079					9.6228	16299					9.6228	238
			9.64327	237					6.5775	1088					2.07	282					2.07	254					2.07	1226					7.6433	1055					9.6433	15595					9.6433	246
			9.66372	242					6.5977	1075					2.08	350					2.08	242					2.08	1216					7.6637	1071					9.6637	14914					9.6637	214
			9.68418	248					6.6179	1063					2.09	436					2.09	222					2.09	1180					7.6842	1059					9.6842	14483					9.6842	191
			9.70463	250					6.6381	1045					2.1	504					2.1	200					2.1	1122					7.7046	1086					9.7046	14311					9.7046	207
			9.72509	260					6.6583	1052					2.11	610					2.11	206					2.11	1116					7.7251	1056					9.7251	13993					9.7251	184
			9.74554	261					6.6785	1059					2.12	675					2.12	213					2.12	1023					7.7455	1068					9.7455	14075					9.7455	194
			9.766	257					6.6987	1075					2.13	735					2.13	179					2.13	1030					7.766	1083					9.766	13989					9.766	184
			9.78645	257					6.7189	1068					2.14	692					2.14	165					2.14	944					7.7865	1065					9.7865	13931					9.7865	228
			9.80691	249					6.7391	1054					2.15	627					2.15	155					2.15	872					7.8069	1057					9.8069	13888					9.8069	205
			9.82736	242					6.7593	1040					2.16	589					2.16	144					2.16	761					7.8274	1051					9.8274	13858					9.8274	185
			9.84782	235					6.7795	1045					2.17	580					2.17	132					2.17	695					7.8478	1011					9.8478	13765					9.8478	201
			9.86827	229					6.7997	1032					2.18	552					2.18	111					2.18	623					7.8683	1056					9.8683	13772					9.8683	197
			9.88873	233					6.8199	1029					2.19	544					2.19	103					2.19	604					7.8887	1071					9.8887	13724					9.8887	177
			9.90918	235					6.8401	1028					2.2	489					2.2	99					2.2	551					7.9092	1041					9.9092	13796					9.9092	192
			9.92964	247					6.8603	1040					2.21	479					2.21	102					2.21	537					7.9296	1056					9.9296	13795					9.9296	190
			9.95009	259					6.8805	1028					2.22	431					2.22	80					2.22	515					7.9501	1002					9.9501	13814					9.9501	181
			9.97055	261					6.9007	1011					2.23	366					2.23	76					2.23	498					7.9705	1039					9.9705	13803					9.9705	189
			9.991	261					6.9209	1026					2.24	315					2.24	74					2.24	509					7.991	1065					9.991	13592					9.991	185
			10.0114	256					6.9411	1041					2.25	230					2.25	68					2.25	547					8.0115	1032					10.0115	13662					10.0115	176
			10.0319	248					6.9613	1051					2.26	178					2.26	77					2.26	561					8.0319	1070					10.0319	13745					10.0319	198
			10.0524	242					6.9815	1046					2.27	156					2.27	82					2.27	675					8.0524	989					10.0524	13558					10.0524	219
			10.0728	241					7.0017	1055					2.28	118					2.28	101					2.28	725					8.0728	1059					10.0728	13679					10.0728	201
			10.0933	242					7.0219	1057					2.29	103					2.29	100					2.29	768					8.0933	1007					10.0933	13676					10.0933	201
			10.1137	243					7.0421	1056					2.3	80					2.3	112					2.3	845					8.1137	1012					10.1137	13650					10.1137	216
			10.1342	243					7.0623	1057					2.31	77					2.31	106					2.31	857					8.1342	1047					10.1342	13613					10.1342	194
			10.1546	252					7.0825	1063					2.32	72					2.32	97					2.32	808					8.1546	1044					10.1546	13585					10.1546	191
			10.1751	254					7.1027	1076					2.33	64					2.33	100					2.33	802					8.1751	1068					10.1751	13671					10.1751	185
			10.1956	258					7.1229	1084					2.34	69					2.34	97					2.34	776					8.1956	1071					10.1956	13641					10.1956	173
			10.216	262					7.1431	1078					2.35	72					2.35	94					2.35	708					8.216	1011					10.216	13653					10.216	164
			10.2365	272					7.1633	1084					2.36	78					2.36	88					2.36	613					8.2365	1014					10.2365	13635					10.2365	188
			10.2569	285					7.1835	1075					2.37	81					2.37	78					2.37	536					8.2569	983					10.2569	13586					10.2569	194
			10.2774	297					7.2037	1085					2.38	92					2.38	77					2.38	508					8.2774	1044					10.2774	13681					10.2774	190
			10.2978	319					7.2239	1105					2.39	83					2.39	79					2.39	467					8.2978	1030					10.2978	13624					10.2978	180
			10.3183	332					7.2441	1115					2.4	96					2.4	67					2.4	434					8.3183	1002					10.3183	13504					10.3183	192
			10.3387	330					7.2643	1145					2.41	106					2.41	71					2.41	390					8.3387	999					10.3387	13538					10.3387	183
			10.3592	318					7.2845	1163					2.42	101					2.42	76					2.42	432					8.3592	1011					10.3592	13565					10.3592	160
			10.3796	300					7.3047	1176					2.43	104					2.43	71					2.43	446					8.3796	998					10.3796	13494					10.3796	201
			10.4001	279					7.3249	1179					2.44	96					2.44	67					2.44	439					8.4001	983					10.4001	13491					10.4001	187
			10.4206	260					7.3451	1175					2.45	71					2.45	64					2.45	452					8.4206	1055					10.4206	13428					10.4206	189
			10.441	254					7.3653	1165					2.46	67					2.46	69					2.46	445					8.441	1009					10.441	13394					10.441	189
			10.4615	263					7.3855	1166					2.47	74					2.47	72					2.47	408					8.4615	996					10.4615	13530					10.4615	193
			10.4819	267					7.4057	1172					2.48	72					2.48	75					2.48	390					8.4819	1001					10.4819	13440					10.4819	173
			10.5024	264					7.4259	1181					2.49	66					2.49	61					2.49	391					8.5024	971					10.5024	13414					10.5024	174
			10.5228	253					7.4461	1181					2.5	58					2.5	62					2.5	386					8.5228	1001					10.5228	13455					10.5228	178
			10.5433	245					7.4663	1185					2.51	53					2.51	71					2.51	397					8.5433	1013					10.5433	13435					10.5433	186
			10.5637	240					7.4865	1168					2.52	54					2.52	60					2.52	400					8.5637	1002					10.5637	13343					10.5637	169
			10.5842	234					7.5067	1152					2.53	56					2.53	59					2.53	386					8.5842	951					10.5842	13389					10.5842	183
			10.6046	232					7.5269	1120					2.54	60					2.54	55					2.54	387					8.6047	991					10.6047	13363					10.6047	205
			10.6251	231					7.5471	1105					2.55	57					2.55	49					2.55	374					8.6251	986					10.6251	13438					10.6251	174
			10.6456	231					7.5673	1100					2.56	51					2.56	56					2.56	353					8.6456	961					10.6456	13401					10.6456	164
			10.666	226					7.5875	1088					2.57	48					2.57	53					2.57	383					8.666	972					10.666	13396					10.666	193
			10.6865	219					7.6077	1085					2.58	57					2.58	65					2.58	399					8.6865	1038					10.6865	13371					10.6865	177
			10.7069	213					7.6279	1085					2.59	48					2.59	57					2.59	370					8.7069	973					10.7069	13448					10.7069	181
[truncated: 3,974 more rows]

## Sheet: Figure 5
	GF		HKUST-1/GF WIJH		HKUST-1/GF solvothermal
[truncated: 22 more rows]

## Sheet: Fig. S5c
0s	0	4.15	18.8869		0.1s	0	3.93	130.581		0.2s	0	3.57	147.733		0.25s	0	3.35	148.417		0.4s	0	2	150.265		0.55s	0	0.923	151.737		0.7s	0	0.463	152.369		0.85s	0	0.168	152.766		0.95s	0	0.025	152.961
[truncated: 14,729 more rows]
